# Supplementary material for: Targeted metabolomic profiling of RAW 264.7 cells infected with Brucella canis identifies time-dependent metabolic changes
Source: PLoS One. 2026 Jul 16;21(7):e0353470. doi: 10.1371/journal.pone.0353470 (PMC13375135; doi:10.1371/journal.pone.0353470)
Supplement: S1 Table — Study-wide sample information, including sample IDs, condition (Infected/Control), time point (e.g., 0 h, 12 h, 24 h), replicate labels, and QC flags used in downstream analyses. (XLSX) [file pone.0353470.s001.xlsx]

## Sheet: Metadata
Group	Time_h	Sample_ID	Cells_x1e6_assumed	Plate	Injection_Order
Control	0	1	1.5	N/A
Control	0	2	1.5	N/A
Control	0	3	1.5	N/A
Control	2	4-1	1.5	N/A
Control	2	4-2	1.5	N/A
Control	2	4-3	1.5	N/A
Infected	2	5-1	1.5	N/A
Infected	2	5-2	1.5	N/A
Infected	2	5-3	1.5	N/A
Control	12	6-1	1.5	N/A
Control	12	6-2	1.5	N/A
Control	12	6-3	1.5	N/A
Infected	12	7-1	1.5	N/A
Infected	12	7-2	1.5	N/A
Infected	12	7-3	1.5	N/A
Control	24	8-1	1.5	N/A
Control	24	8-2	1.5	N/A
Control	24	8-3	1.5	N/A
Infected	24	9-1	1.5	N/A
Infected	24	9-2	1.5	N/A
Infected	24	9-3	1.5	N/A

## Sheet: README
Reconstructed from S3 sample headers; 0 h available for Control only.
