# Supplementary material for: Targeted metabolomic profiling of RAW 264.7 cells infected with Brucella canis identifies time-dependent metabolic changes
Source: PLoS One. 2026 Jul 16;21(7):e0353470. doi: 10.1371/journal.pone.0353470 (PMC13375135; doi:10.1371/journal.pone.0353470)
Supplement: S2 Table — Compound identifiers and reference metadata used for targeted assignment: metabolite name, formula, reference IDs (e.g., KEGG/HMDB), m/z (theoretical and measured), mass error (ppm), migration time (MT), adduct, quantitation/annotation status, and notes on potential isomers where applicable. (XLSX) [file pone.0353470.s002.xlsx]

## Sheet: Putative_Clean
ID|C_0053	HMT DB †|Compound name|1-Methyl-4-imidazoleacetic acid	Pathway Label|1-Methyl-4-imidazoleacetic acid	PubChem CID|75810	HMDB ID|HMDB0002820	m/z|141.06551000000002	MT/RT|6.618053166666667	Relative Area|0h-Control|1|N.D.	2|N.D.	3|N.D.	2h-Control|4-1|N.D.	4-2|N.D.	4-3|N.D.	12h-Control|6-1|N.D.	6-2|N.D.	6-3|N.D.	24h-Control|8-1|N.D.	8-2|0.0013792173333333334	8-3|N.D.	2h-Treatment|5-1|N.D.	5-2|N.D.	5-3|0.0012376786666666666	12h-Treatment|7-1|N.D.	7-2|N.D.	7-3|N.D.	24h-Treatment|9-1|0.001235892	9-2|N.D.	9-3|N.D.	0h-Control|Mean|N.A.	S.D.|N.A.	2h-Control|Mean|N.A.	S.D.|N.A.	12h-Control|Mean|N.A.	S.D.|N.A.	24h-Control|Mean|0.0013792173333333334	S.D.|N.A.	2h-Treatment|Mean|0.0012376786666666666	S.D.|N.A.	12h-Treatment|Mean|N.A.	S.D.|N.A.	24h-Treatment|Mean|0.001235892	S.D.|N.A.	Comparative Analysis|2h-Treatment vs 0h-Control|Ratio ¶|1<	p-value |||N.A.	12h-Treatment vs 0h-Control|Ratio ¶|N.A.	p-value |||N.A.	Col47	24h-Treatment vs 0h-Control|Ratio ¶|1<	p-value |||N.A.	Col50
			8697		143.108	6.58829		0.000781997	0.000782703		0.000760351								0.000795791	0.000839968		0.000556529						0.00078235		0.000760351						0.000817879		0.000556529				1.04541		0.711355
			51		145.014	13.6579	0.00298767			0.00270228		0.00217276			0.0026368					0.0021818				0.00177539				0.00298767		0.00243752		0.0026368				0.0021818		0.00177539				0.730269		0.594239
			67701		132.077	6.39984			0.000713175	0.000762601		0.000786839	0.00112619	0.00130638			0.0018257		0.00144827									0.000713175		0.00077472		0.00121628		0.0018257		0.00144827						2.03074
			441		103.039	7.48454		0.00149558												0.00137705								0.00149558								0.00137705						0.920747
			107		149.061	6.99011	0.0164001	0.0164974	0.00362445	0.00526234	0.0279355	0.0239559	0.023189	0.029226	0.0306418	0.0298517	0.0059932	0.0271172	0.026944	0.0309362	0.0242269	0.0255276	0.0258272	0.00619545	0.025351	0.0299122	0.00679209	0.012174		0.0190513		0.0276856		0.0209874		0.027369		0.0191834		0.0206851		2.24816		1.57577			1.69912
			500		146.092	6.6152	0.00313136	0.00137429	0.00152926	0.00337567	0.00172978	0.00242264	0.00384262	0.0056099	0.00481278	0.00871544	0.0142264	0.00746915	0.00221256	0.00204299	0.00226066	0.00349704	0.00247501	0.00271667	0.00448011	0.00274422	0.00264725	0.00201164		0.00250936		0.0047551		0.010137		0.00217207		0.00289624		0.00329053		1.07975		1.43974			1.63575
			10393		121.065	16.9806						0.00248706							0.00307795						0.00374705					0.00248706						0.00307795				0.00374705
					129.055	7.50853														0.00138058																0.00138058
					115.076	7.08067		0.00137763	0.00141198	0.000843975	0.00122106	0.00126493	0.000611202						0.00088003	0.00116574		0.000827518	0.000754543		0.000893995			0.00139481		0.00110999		0.000611202				0.00102289		0.00079103		0.000893995		0.733353		0.567125			0.640946
			107541		130.049	8.68128		0.000911945	0.00126746	0.00107967		0.00182215		0.00157787	0.00147422		0.00162998					0.00115643						0.00108971		0.00145091		0.00152604		0.00162998				0.00115643						1.06123
			13894665		129.066	6.96984	0.00252036	0.00126689	0.001838	0.00169467	0.00183052	0.00321638	0.00382564	0.00549969	0.00409466	0.00483365	0.0104129	0.00449839	0.00182595	0.001605	0.00195503	0.00290186	0.00281902	0.00311397	0.00240211	0.00279589	0.00177415	0.00187509		0.00224719		0.00447333		0.00658166		0.00179533		0.00294495		0.00232405		0.957464		1.57057			1.23944
			18407		129.056	7.18214	0.00228698	0.00190604	0.00176553	0.00265227	0.00343284	0.00279967	0.00329083	0.00339185	0.0039959	0.00340046	0.00207736	0.00329447	0.00362766	0.00334754	0.00282359	0.00328643	0.00322544	0.00228922	0.00383745	0.00435272	0.00240085	0.00198618		0.00296159		0.00355953		0.0029241		0.00326627		0.0029337		0.00353034		1.64449		1.47705			1.77745
			7405		128.035	7.44204	0.0283994	0.0147836	0.0174163	0.0237595	0.0221281	0.0220403	0.0201097	0.0317081	0.0267998	0.0183499	0.038113	0.0172591	0.0240816	0.0215134	0.0220572	0.018862	0.0173272	0.0197208	0.0139732	0.0132479	0.00969054	0.0201998		0.0226426		0.0262059		0.024574		0.0225508		0.0186367		0.0123039		1.11639		0.922618			0.609112
			123831		203.151	6.12164											0.00106729																	0.00106729
			6022		426.022	8.31978	0.0032115	0.00136112	0.00191896	0.0032915	0.00208707	0.00303298	0.0028978	0.00391071	0.00404192	0.00352422	0.0047701	0.00227787	0.00238558	0.00196873	0.00178906	0.00194239	0.00195817	0.00225055	0.00127082	0.00127015	0.000890639	0.00216386		0.00280385		0.00361681		0.00352406		0.00204779		0.00205037		0.00114387		0.946359		0.947553			0.528625
			602		90.0549	7.19778	0.106667	0.057205	0.068026	0.0978125	0.0815111	0.111846	0.063508	0.111507	0.101963	0.0661447	0.0965238	0.061957	0.128837	0.104286	0.0970795	0.0682138	0.0684205	0.0724857	0.0330207	0.0204555	0.0250301	0.0772995		0.0970566		0.0923259		0.0748752		0.110067		0.0697067		0.0261688		1.42391		0.901774			0.338538
			6083		346.056	7.28276	0.000988753		0.000505867	0.00090024	0.000613131	0.000803081	0.000737773	0.000909753	0.00105472	0.000581477	0.00114666		0.000854937	0.000802988	0.000499662	0.000658377						0.00074731		0.00077215		0.000900749		0.000864067		0.000719196		0.000658377				0.96238		0.880996
			6322		175.119	5.7011	0.0702785	0.0386876	0.043482	0.0564161	0.0442471	0.0564799	0.066496	0.0819685	0.080785	0.103745	0.184161	0.100001	0.0518375	0.0481473	0.0500931	0.0474999	0.0445076	0.0447902	0.0370374	0.0311133	0.0276669	0.050816		0.052381		0.0764165		0.129302		0.050026		0.0455992		0.0319392		0.984452		0.897339			0.628526
			16950		291.129	7.4994							0.000390487				0.0011468	0.000704341	0.000362812													0.000390487		0.00092557		0.000362812
			236		133.061	8.34518	0.11678	0.0618958	0.0659515	0.129142	0.0828551	0.152076	0.10076	0.159835	0.172428	0.0818862	0.199956	0.0908412	0.14414	0.0978995	0.0936342	0.0876973	0.0764178	0.0816702	0.0320999	0.0282263	0.0267693	0.0815425		0.121358		0.144341		0.124228		0.111891		0.0819285		0.0290318		1.37218		1.00473			0.356033
			424		134.045	9.16216	0.0122546	0.00573015	0.00497236	0.00900908	0.00943764	0.00851719	0.0047481	0.0100424	0.00980854	0.00391609	0.0110093	0.00424483	0.00699751	0.00771701	0.0059838	0.00412922	0.00344918	0.00426204	0.00434683	0.00255276	0.00134458	0.00765239		0.00898797		0.0081997		0.00639006		0.00689944		0.00394682		0.00274806		0.901606		0.515763			0.359111
			5957		505.989	8.87481	0.0295419	0.0115872	0.0162333	0.0271963	0.0159674	0.0262604	0.021482	0.0376382	0.0316965	0.0146725	0.043938	0.0154072	0.0229148	0.0186061	0.0128856	0.0168996	0.0160763	0.0152621	0.00811709	0.0090308	0.0060273	0.0191208		0.0231414		0.0302722		0.0246726		0.0181355		0.0160793		0.00772506		0.948469		0.840933			0.404013
			247		118.086	8.89603	0.113649	0.0505283	0.054315	0.0352245	0.0339765	0.0523294	0.0722515	0.0890111	0.085867	0.077347	0.162005	0.0846242	0.0621181	0.0467598	0.0581254	0.0581575	0.0408483	0.0488406	0.041784	0.0295908		0.0728307		0.0405101		0.0823765		0.107992		0.0556678		0.0492822		0.0356874		0.764345		0.676667			0.490005
					87.0448	7.71321		0.00122548	0.00108734																			0.00115641
			84290		200.129	6.27196	0.000506055				0.000533458										0.000343727				0.000490255	0.00105116		0.000506055		0.000533458						0.000343727				0.000770707		0.67923					1.52297
			85		162.113	6.78657		0.0023281				0.00399401		0.00432771	0.0069188		0.00498476			0.00533211								0.0023281		0.00399401		0.00562326		0.00498476		0.00533211						2.29033
			305		104.107	5.51231	0.0154797	0.00763231	0.00832157	0.012956	0.00745477	0.0110226	0.0076145	0.0105048	0.013047	0.00449921	0.0161989	0.00677107	0.00876399	0.00842626	0.0095377	0.00864083	0.00836572	0.00747664	0.00245058	0.00366504	0.00211291	0.0104779		0.0104778		0.0103888		0.0091564		0.00890932		0.00816106		0.00274284		0.850298		0.778885			0.261775
			643757		173.009	15.7588	0.00361051		0.00191673	0.00252255	0.00162809	0.00253304	0.00226828	0.00365654	0.00317655		0.0035489				0.00167001							0.00276362		0.00222789		0.00303379		0.0035489		0.00167001						0.604284
			311		191.02	15.358	0.0396494	0.0179576	0.0216655	0.0280434	0.0211547	0.0292791	0.0229076	0.0353892	0.034666	0.0218722	0.0383022	0.0190329	0.0282004	0.0212897	0.018231	0.0181763	0.0173636	0.0178202	0.00895341	0.00604834	0.00580852	0.0264242		0.0261591		0.0309876		0.0264024		0.0225737		0.0177867		0.00693676		0.854282		0.673122			0.262515
			9750		176.103	8.74588	0.00295431		0.00133246		0.00256765			0.000983815			0.00200002				0.00111896							0.00214339		0.00256765		0.000983815		0.00200002		0.00111896						0.522054
			448209		613.141	6.54594	0.000980967	0.000609792	0.000816057			0.000366624					0.000485419											0.000802272		0.000366624				0.000485419
			586		132.077	7.04353	0.436734	0.213759	0.251245	0.291655	0.227587	0.338806	0.309221	0.472277	0.410419	0.282964	0.549607	0.253804	0.298523	0.245263	0.194712	0.250997	0.239224	0.233682	0.161726	0.169941	0.13305	0.300579		0.286016		0.397306		0.362125		0.246166		0.241301		0.154906		0.818971		0.802786			0.515358
			588		114.066	5.84852	0.00560312	0.00257747	0.0022298	0.00290827	0.00218926	0.00251927	0.00488109	0.0050481	0.00488873	0.00425053	0.0067126	0.00437631	0.00220364	0.00297547	0.0032407	0.00352171	0.00360444	0.00248705	0.00232336	0.00174439	0.0017951	0.00347013		0.00253893		0.00493931		0.00511314		0.0028066		0.0032044		0.00195428		0.808788		0.923424			0.563172
			6176		481.978	9.23847	0.00338083	0.00131984	0.00188227	0.00258975	0.00149472	0.00240607	0.00161377	0.00293084	0.00233773	0.00118456	0.0030138	0.00109253	0.00206475	0.0021096	0.00133299	0.00156592	0.00146727	0.00144204	0.000713273	0.00106159		0.00219431		0.00216351		0.00229411		0.00176363		0.00183578		0.00149174		0.000887431		0.836609		0.679822			0.404423
			7965		100.112	6.12	0.00168718	0.00115222	0.00106705	0.00219214	0.00134156	0.0013275	0.00157893	0.000822534	0.00201281	0.000980451	0.00146485	0.00177181	0.00179919	0.00181128	0.00163677	0.00165292	0.00240195	0.00105519	0.00179325	0.00106061	0.00254946	0.00130215		0.0016204		0.00147142		0.0014057		0.00174908		0.00170335		0.00180111		1.34322		1.30811			1.38318
			594		122.027	8.94178	0.00753331	0.00406644	0.00310728	0.00986462	0.010875	0.0154239	0.0196177	0.0266248	0.0226725	0.017811	0.0293091	0.0138333	0.016609	0.0105908	0.0050467	0.0173495	0.013885	0.0154331	0.00838165	0.00652475	0.00456458	0.00490234		0.0120545		0.0229717		0.0203178		0.0107488		0.0155559		0.00649033		2.19259		3.17315			1.32392
			10455148		427.094	9.19999			0.00154551	0.00146507		0.000800643	0.000614027		0.00134647		0.00209788	0.0009266		0.00105964	0.00206364						0.00126425	0.00154551		0.00113286		0.00098025		0.00151224		0.00156164				0.00126425		1.01043					0.818016
			595		241.031	8.71237	0.0023572	0.00177292	0.00188495	0.00358887	0.00281335	0.00205452	0.00175719	0.00201602	0.00240639	0.00319861	0.00726918	0.00337145	0.00119549	0.00341346	0.00503912	0.00144631	0.00170176	0.00311139	0.00225368	0.00168969	0.00290219	0.00200502		0.00281892		0.00205987		0.00461308		0.00321602		0.00208649		0.00228186		1.60398		1.04063			1.13807
			6175		244.093	7.67902																		0.000928775														0.000928775
			2969		171.14	6.33508		0.00081974	0.000852747																			0.000836243
			8113		106.086	6.1094	0.0786068	0.0563804	0.0411023	0.0402156	0.0422298	0.0692073	0.0376113	0.053462	0.416734	0.244001	0.0423368	0.167611	0.0758693	0.0766247	0.0900929	0.391588	0.0401755	0.0433531	0.0528616	0.272842	0.0670369	0.0586965		0.0505509		0.169269		0.151316		0.0808623		0.158372		0.130913		1.37763		2.69815			2.23034
			81272		176.091	7.18502				0.00196254	0.00138579	0.00153917		0.00209666	0.0018022		0.0023884	0.00185007	0.00151965	0.00241033	0.00234906		0.00257243	0.00206394			0.00302443			0.00162917		0.00194943		0.00211924		0.00209301		0.00231819		0.00302443
			668		168.991	9.47891	0.00310056	0.0019202	0.00220358	0.000729882		0.000633259	0.00149553	0.00182476	0.00119275	0.000830961	0.00148301	0.000778272	0.0011202	0.000753682	0.000719312	0.00172778	0.00142181	0.00129655	0.0019418	0.00281561	0.00142309	0.00240811		0.000681571		0.00150435		0.00103075		0.000864398		0.00148205		0.00206016		0.358953		0.615441			0.85551
			7902		90.0912	5.55792	0.00487061	0.00483276	0.00610622	0.00727068	0.00806904	0.00698952	0.0095443	0.0089753	0.0141794	0.00895841	0.0103487	0.0146002	0.00749117	0.00952546	0.0100353	0.0102012	0.0107829	0.00884142	0.00991137	0.0106244	0.00893708	0.00526987		0.00744308		0.0108997		0.0113024		0.00901731		0.00994185		0.00982427		1.71111		1.88655			1.86424
			700		62.06	5.10395	0.188152	0.145762	0.154087	0.27537	0.205638	0.182057	0.291137	0.241978	0.207478	0.20719	0.303957	0.231124	0.22329	0.225754	0.215773	0.20099	0.251775	0.244309	0.229588	0.267381	0.28876	0.162667		0.221022		0.246864		0.247424		0.221606		0.232358		0.26191		1.36233		1.42843			1.61009
			1015		140.012	6.43073	0.0231773	0.00982862	0.0132415	0.017439	0.0113741	0.0179471	0.0138828	0.0233398	0.0209723	0.0103035	0.0237167	0.00956705	0.0147168	0.012876	0.00928567	0.0101521	0.0105436	0.00925818	0.0030838	0.00364569	0.00239504	0.0154158		0.0155867		0.0193983		0.0145291		0.0122928		0.00998463		0.00304151		0.797416		0.647688			0.197298
			65066		88.0761	6.10862									0.00535137							0.005446										0.00535137						0.005446
			172313		338.989	10.5504	0.0113045	0.006151	0.00728782	0.00183174	0.00104613	0.00249495	0.0018003	0.00256975	0.00222801		0.00146008		0.00327099	0.00212545	0.00208919	0.00262987	0.00234545	0.00222476	0.00239552	0.00422967	0.00186647	0.00824777		0.00179094		0.00219935		0.00146008		0.00249521		0.00240003		0.00283055		0.302532		0.290991			0.34319
			119		104.071	6.15023	0.0230721	0.0111818	0.011929	0.0104523	0.00654074	0.0116392	0.0148725	0.0188403	0.0170726	0.015833	0.0312174	0.0119175	0.0127579	0.00915812	0.00747154	0.0106885	0.00914201	0.0102707	0.00949637	0.0101624	0.00839925	0.0153943		0.00954409		0.0169285		0.019656		0.00979585		0.0100337		0.00935269		0.636331		0.651783			0.607543
			8977		442.017	8.17199	0.000957611	0.000358563	0.000382457	0.000656425		0.000569775	0.000581225	0.0012393	0.00102287		0.00108932	0.000575795										0.00056621		0.0006131		0.000947796		0.00083256
			738		147.076	8.53109	0.00303762		0.000864837	0.00183954		0.0016427	0.00224955	0.00292994			0.00388689	0.00229146	0.00218579			0.00176394		0.00101391	0.0025778	0.00213034		0.00195123		0.00174112		0.00258974		0.00308917		0.00218579		0.00138892		0.00235407		1.12021		0.71182			1.20646
			611		148.06	8.67634	0.130677	0.0636778	0.0720993	0.117394	0.0719482	0.121723	0.086558	0.149475	0.143693	0.0457925	0.116444	0.0498267	0.102126	0.0795098	0.0675621	0.0683988	0.060073	0.0628651	0.0184869	0.0168999	0.0153911	0.088818		0.103688		0.126575		0.0706879		0.0830658		0.063779		0.016926		0.935236		0.718087			0.190569
			10690		195.051	6.54168	0.00102768	0.000984867	0.00119407	0.000578279	0.00111022	0.000779274	0.00126404	0.00114815	0.00128124	0.000899717	0.00138172	0.00101871	0.000973231	0.000646265	0.00103454	0.00118762	0.000819997	0.00120999	0.00104588	0.000815483	0.000880958	0.00106887		0.00082259		0.00123114		0.00110005		0.000884677		0.00107254		0.000914106		0.827674		1.00343			0.855207
			5958		259.023	7.68984			0.000354663	0.000554835		0.000593581		0.000671359	0.000709636				0.00100012	0.00101606	0.000714282		0.000412726					0.000354663		0.000574208		0.000690498				0.000910153		0.000412726				2.56625		1.16371
			71464488		276.143	8.11337			0.00139204	0.00134207			0.00207411	0.00168539				0.00124903	0.00179324			0.00212783			0.00184172	0.00260139	0.0035902	0.00139204		0.00134207		0.00187975		0.00124903		0.00179324		0.00212783		0.00267777		1.28821		1.52856			1.92362
			124886		308.091	10.3884	0.131593	0.056344	0.0659082	0.112758	0.0603606	0.115849	0.0880747	0.159607	0.159678	0.0412018	0.114766	0.0388483	0.102801	0.078583	0.057307	0.0713901	0.0710081	0.0597795	0.0205891	0.0205072	0.0145773	0.0846152		0.0963228		0.135786		0.0649386		0.0795635		0.0673926		0.0185579		0.940299		0.79646			0.219321
			65359		307.084	9.59223	0.00175314	0.000982935	0.00218827	0.00229054	0.000624098	0.00176234	0.00104979	0.00166926	0.00205769		0.00134252	0.00061669	0.00136501	0.00188475	0.00169234	0.000851131						0.00164145		0.00155899		0.00159225		0.000979605		0.00164736		0.000851131				1.0036		0.518524
			750		76.0392	6.66927	0.281624	0.145161	0.161033	0.258462	0.180866	0.281985	0.197937	0.307999	0.277722	0.189673	0.399686	0.17426	0.28175	0.217297	0.188976	0.16684	0.148074	0.150957	0.0883602	0.0745711	0.0625701	0.19594		0.240437		0.261219		0.25454		0.229341		0.15529		0.0751671		1.17047		0.792543			0.383624
			753		93.0546	16.9536	19.4914	14.7128	16.4353	25.5619	23.4605	22.0986	27.2255	26.0597	31.0922	25.8966	28.6684	28.6237	24.9305	27.7969	24.0412	29.0028	28.0967	24.0985	28.8519	28.5861	30.5372	16.8798		23.707		28.1258		27.7296		25.5895		27.066		29.3251		1.51598		1.60345			1.73729
			2526		171.006	9.47792								0.000617019	0.000449495		0.000687995															0.000533257		0.000687995
			439162		171.006	9.1289	0.00311418	0.0015581	0.0021024	0.00282888	0.00247331	0.00335199	0.00386373	0.0057793	0.00419057	0.00320598	0.0065799	0.00312363	0.00369039	0.00288442	0.00226189	0.00374656	0.00309999	0.00306458	0.00195333	0.00219617	0.00189745	0.00225823		0.00288472		0.0046112		0.00430317		0.00294557		0.00330371		0.00201565		1.30437		1.46297			0.892581
			439285		258.11	16.6238	0.0286648	0.0134189	0.0190174	0.0256496	0.0170226	0.0243782	0.0230897	0.036291	0.0395311	0.0631548	0.136258	0.0532012	0.0236244	0.0165982	0.0155367	0.0231656	0.0193343	0.0167025	0.0251268	0.0256188	0.0195924	0.020367		0.0223502		0.0329706		0.0842047		0.0185864		0.0197341		0.023446		0.912575		0.968925			1.15118
			6830		521.984	8.6916	0.00624394	0.00263614	0.00333094	0.00485598	0.00354022	0.00564061	0.00467145	0.00788277	0.00696894	0.00351636	0.00846233	0.00312574	0.00431233	0.00323837	0.00273976	0.00390843	0.00345635	0.00322112	0.00167456	0.0018583	0.00119849	0.00407034		0.00467894		0.00650772		0.00503481		0.00343015		0.00352863		0.00157712		0.842719		0.866914			0.387466
			763		118.061	6.57702	0.00527332	0.00350034	0.0035081	0.00617461	0.00380847	0.0059197	0.0102857	0.0141551	0.0123116	0.0311115	0.0525204	0.0237379	0.00543623	0.003891	0.00353117	0.00774961	0.00695012	0.00772173	0.00960845	0.00715382	0.00656923	0.00409392		0.00530093		0.0122508		0.0357899		0.00428613		0.00747382		0.00777717		1.04695		1.82559			1.89969
			99717		191.067	9.45166	0.00128448		0.000922613	0.0011726		0.00146555		0.00170689	0.0010392		0.00153212		0.00129363									0.00110355		0.00131907		0.00137305		0.00153212		0.00129363						1.17225
			8102		102.128	6.05587			0.000595817										0.00108844			0.00143089						0.000595817								0.00108844		0.00143089				1.8268		2.40156
			773		156.077	5.85329	0.00854701	0.0040446	0.00498139	0.00733901	0.00506158	0.006909	0.00490373	0.00883821	0.00664606	0.00605993	0.0129971	0.00773523	0.00796402	0.00674779	0.00652433	0.00390102	0.00543406	0.00534819	0.00335932	0.00294176	0.002993	0.00585766		0.00643653		0.006796		0.00893074		0.00707871		0.00489442		0.00309803		1.20845		0.835559			0.528884
			5810		132.065	9.48054	0.0905802	0.0512346	0.0565177	0.0910803	0.0632526	0.114239	0.0951403	0.156846	0.143203	0.133564	0.265382	0.118523	0.100258	0.0729542	0.0638895	0.0763581	0.0642924	0.0758293	0.0475485	0.0368449	0.0381825	0.0661109		0.0895239		0.13173		0.17249		0.0790339		0.07216		0.0408587		1.19547		1.0915			0.618032
			107812		110.027	13.8443	0.0131607	0.00560091	0.00725633	0.012341	0.00595104	0.0129805	0.0100169	0.0181764	0.0131367	0.00828953	0.0207861	0.00675541	0.0107684	0.00879361	0.00617324	0.00896154	0.00785732	0.00722638	0.00514349	0.00468007	0.00341558	0.00867265		0.0104242		0.0137767		0.0119437		0.00857841		0.00801508		0.00441305		0.989133		0.924179			0.508846
			791		132.102	8.07063	0.0407632	0.0278589	0.0264597	0.0214239	0.0152437	0.0193696	0.0077956	0.0110639	0.0101918	0.00607422	0.00942516	0.0077008	0.0253849	0.022374	0.0230284	0.00806416	0.00783905	0.010281	0.00687616			0.0316939		0.0186791		0.00968375		0.00773339		0.0235958		0.00872808		0.00687616		0.744488		0.275386			0.216955
			8897		132.03	7.49712		0.000389229	0.000312415	0.000326649						0.000424321	0.000603906				0.000573438	0.000389206					0.000538256	0.000350822		0.000326649				0.000514113		0.000573438		0.000389206		0.000538256		1.63456		1.10941			1.53427
			8582		347.039	7.45993	0.000759082	0.000408101	0.000620381																			0.000595855
			7866		124.991	8.76481															0.000635477															0.000635477
					101.061	7.34944		0.000852765	0.000665965																			0.000759365
			811		129.019	12.7676				0.00146758			0.00175866	0.00285547	0.00237135	0.00160299	0.00341131	0.00163669	0.00353446	0.00203917	0.00236753	0.00308273	0.00331999	0.0029375	0.00160535					0.00146758		0.00232849		0.002217		0.00264705		0.00311341		0.00160535
			612		89.0243	8.28375	0.340172	0.16516	0.158031	0.272588	0.388042	0.250007	0.304204	0.334598	0.286203	0.293549	0.427405	0.375941	0.291833	0.272204	0.442709	0.298174	0.273363	0.376633	0.507443	0.322283	0.250248	0.221121		0.303546		0.308335		0.365632		0.335582		0.316057		0.359991		1.51764		1.42934			1.62803
			857		132.102	8.15812	0.0475744	0.0368983	0.0326905	0.0291565	0.0218311	0.0285839	0.0113383	0.0151389	0.0158228	0.0116568	0.0160888	0.0104931	0.0393889	0.0296502	0.0301438	0.0114224	0.0117631	0.014218	0.00937218	0.00663415	0.00716643	0.0390544		0.0265238		0.0141		0.0127462		0.0330609		0.0124679		0.00772425		0.846536		0.319243			0.197782
			10250		165.04	16.9775	0.00992175	0.00727554	0.0055754	0.00930155	0.00743512	0.0078845	0.00801065	0.00905594	0.0136097	0.00778072	0.00914076	0.0101112	0.0079997	0.00661781	0.00911841	0.0073703	0.00830179	0.00711287	0.00995983	0.00773731	0.00896502	0.0075909		0.00820705		0.0102254		0.0090109		0.00791197		0.00759498		0.00888739		1.0423		1.00054			1.1708
			866		147.113	5.5155	0.0183264	0.00918862	0.00981112	0.00811528	0.0091305	0.0106407	0.00873786	0.0117063	0.0107649	0.0119741	0.0212938	0.0119049	0.0113542	0.00925985	0.010197	0.00598567	0.00783297	0.00764433	0.00725178	0.00479251	0.00479159	0.0124421		0.00929551		0.010403		0.0150576		0.0102703		0.00715432		0.00561196		0.825454		0.575011			0.451048
			525		133.014	13.6661	0.00572231	0.00309496	0.00380234	0.00517794	0.0039178	0.005347	0.00410854	0.00667503	0.00525237	0.00326688	0.00520391	0.00322487	0.00629822	0.00554872	0.00402077	0.00380113	0.00344362	0.00330768	0.00162457	0.00142449	0.00190713	0.00420654		0.00481425		0.00534531		0.00389855		0.00528924		0.00351748		0.00165206		1.25739		0.836193			0.392737
			876		150.058	8.50043	0.00481854	0.00356223	0.00481709	0.00442801	0.00398784	0.00652018	0.00288904	0.00604536	0.00388751	0.00345588	0.00677988	0.00512134	0.00697669	0.00452679	0.00430662	0.00271067	0.00352225	0.00324813	0.00231124	0.00181125	0.00210942	0.00439929		0.00497868		0.00427397		0.00511903		0.00527003		0.00316035		0.0020773		1.19793		0.718377			0.47219
			158980		166.053	9.36883	0.00294736	0.00166007	0.00148413	0.00247094	0.0017519	0.00161969	0.00219861	0.0035455	0.00285867	0.00233536	0.00598171	0.00226641	0.00242965	0.00138742	0.00177822	0.00203223		0.00177241	0.00175388	0.00128854		0.00203052		0.00194751		0.00286759		0.00352783		0.0018651		0.00190232		0.00152121		0.918532		0.936864			0.749172
			70615		131.035	7.41446	0.00196777	0.00234009	0.00346658	0.00498414	0.00386757	0.00399636	0.00371551	0.00382307	0.0043056	0.00395443	0.00540649	0.00381754	0.00356493	0.00404135	0.00342218	0.00343556	0.00385999	0.00588605	0.00341833	0.00422132	0.00597309	0.00259148		0.00428269		0.00394806		0.00439282		0.00367615		0.00439387		0.00453758		1.41855		1.6955			1.75096
			8083		88.0755	5.33185		0.00200046	0.00268479	0.00542021	0.0052606	0.00324859	0.004949	0.00502929	0.00653558	0.0051538	0.00614073	0.00567229	0.00495149	0.00421313	0.00451626		0.00522096	0.00369962	0.00617946	0.00422726	0.00537133	0.00234262		0.00464313		0.00550462		0.00565561		0.00456029		0.00446029		0.00525935		1.94666		1.90397			2.24507
			92907		189.123	7.74213	0.00501642	0.00153993	0.00212327	0.00365174	0.00206886	0.00364201		0.00273909	0.00323844	0.00306427	0.00453215	0.00262328	0.00450838			0.00165909		0.00141122		0.00152254		0.00289321		0.00312087		0.00298877		0.00340657		0.00450838		0.00153515		0.00152254		1.55826		0.530606			0.526247
			439197		308.099	5.86094	0.00281834	0.00125851	0.00148313	0.000858041	0.000781135	0.000907831	0.000447993	0.000648571	0.000430029	0.000550045	0.000603906		0.000915877	0.000692049	0.000506369	0.000356469						0.00185333		0.000849002		0.000508864		0.000576976		0.000704765		0.000356469				0.38027		0.19234
			439232		175.108	7.55273	0.00322856		0.00145885	0.00178487		0.0016381					0.00226913		0.00212334	0.00174629								0.00234371		0.00171148				0.00226913		0.00193481						0.825537
			5893		662.103	5.38906	0.00395501	0.00151092	0.00230586	0.00362284	0.00223775	0.00401064	0.00311263	0.00567412	0.00504178	0.00225322	0.00572182	0.00229474	0.00378897	0.00287561	0.00232561	0.00262623	0.00238363	0.00275701	0.0011247	0.00125347	0.00099132	0.0025906		0.00329041		0.00460951		0.00342326		0.00299673		0.00258896		0.00112316		1.15677		0.999367			0.433554
			439153		664.117	6.52689				0.000395418				0.000778286	0.000658315	0.00056969	0.000900126						0.000399999							0.000395418		0.000718301		0.000734908				0.000399999
			5884		371.537	8.50821	0.00105493		0.000406917	0.000909617		0.000745945	0.000626191	0.000848401	0.000985704		0.000808393		0.00083343			0.000587447	0.000572725					0.000730923		0.000827781		0.000820099		0.000808393		0.00083343		0.000580086				1.14024		0.793635
			936		123.055	5.94957	0.00138169		0.000467626	0.000604068	0.000626555		0.000500843		0.00126361		0.000877684				0.00171507	0.000774035	0.000937642	0.00179563	0.00195986			0.000924656		0.000615311		0.000882228		0.000877684		0.00171507		0.0011691		0.00195986		1.85482		1.26437			2.11955
			439756		204.123	7.19255	0.0122894	0.0058339	0.00709203	0.00575641	0.00510335	0.00622569	0.00591673	0.00833286	0.00976711	0.00621429	0.0117585	0.0055189	0.00504665	0.00390796	0.00323565	0.0036574		0.00322749		0.00329124		0.0084051		0.00569515		0.00800557		0.00783057		0.00406342		0.00344244		0.00329124		0.483447		0.409566			0.391577
			379		143.108	6.68848		0.000804407																				0.000804407
			389		133.097	5.47386	0.00406521	0.0016273	0.00253132		0.00510089		0.000953581	0.000712325		0.0019952	0.00288076	0.00241667	0.00136501	0.00120375	0.00252587		0.0010381	0.00124095	0.00162362	0.00175351	0.00122933	0.00274128		0.00510089		0.000832953		0.00243088		0.00169821		0.00113952		0.00153549		0.619496		0.415691			0.560135
			8158		157.124	6.53454		0.000589741	0.000591475	0.000421987		0.000633259			0.000502585				0.000652405									0.000590608		0.000527623		0.000502585				0.000652405						1.10463
			994		166.086	8.75104	0.00947392	0.00804733	0.00761021	0.00834762	0.00948186	0.00765443	0.00535647	0.00735174	0.00684285	0.00431341	0.00827836	0.00647994	0.0122048	0.00924007	0.0101464	0.00639273	0.00607336	0.00613765	0.0055918	0.00419383	0.0028987	0.00837715		0.00849464		0.00651702		0.00635724		0.0105304		0.00620125		0.00422811		1.25704		0.740258			0.50472
			9548602		210.029	9.21464	0.0413252	0.0179116	0.0198333	0.0350312	0.0183212	0.0373068	0.0279138	0.0525764	0.04997	0.0244338	0.0654034	0.0195728	0.0300734	0.0240896	0.0184288	0.0228213	0.0221272	0.019382	0.00794983	0.0102154	0.00628288	0.0263567		0.0302197		0.0434867		0.03647		0.0241973		0.0214435		0.00814938		0.918069		0.813588			0.309196
			1014		184.073	15.7248	0.0533858	0.0219795	0.0280521	0.0355197	0.0177843	0.0344047	0.0213099	0.0413686	0.0428144	0.003736	0.0209604	0.00486465	0.0260957	0.022487	0.0187748	0.0193817	0.0165792	0.0141664	0.00245058	0.00337634		0.0344725		0.0292362		0.0351643		0.0098537		0.0224525		0.0167091		0.00291346		0.651316		0.484709			0.0845154
			614		116.071	8.54176	0.140699	0.0813688	0.0901254	0.130859	0.0902485	0.156293	0.104498	0.168251	0.164974	0.164416	0.340593	0.14845	0.166049	0.11571	0.113162	0.117055	0.107022	0.114394	0.0894961	0.0862196	0.0693558	0.104065		0.1258		0.145908		0.21782		0.13164		0.112824		0.0816905		1.26499		1.08417			0.784999
			1032		73.0295	8.3665		0.0155267	0.0144756			0.01247							0.0175934	0.0122262								0.0150011		0.01247						0.0149098						0.993912
			7339		388.945	11.6981			0.000730449	0.0031524	0.00157786	0.00342341	0.0013623	0.00392123	0.00343315				0.00458117	0.00285272	0.00233902	0.00145316	0.00196363	0.00135549				0.000730449		0.00271789		0.00290556				0.00325764		0.00159076				4.45977		2.17778
			1045		89.1074	3.80907	0.0051414	0.00245006	0.00239229	0.00310781	0.00313769	0.0042885	0.00188453	0.00252405	0.00196102				0.00584068	0.00437702	0.00514521	0.00255648	0.00370186	0.00248705				0.00332792		0.00351133		0.0021232				0.00512097		0.00291513				1.53879		0.875962
			6508		191.056	6.4955	0.00244853	0.00136112	0.00202791	0.00366035	0.00257723	0.00201405	0.00195518	0.00208069	0.0015166	0.00239073	0.00366739	0.00288952	0.00188731	0.00234381	0.00306336	0.00211153	0.00217454	0.00486943	0.00407008	0.00232965	0.00394011	0.00194585		0.00275054		0.00185082		0.00298255		0.0024315		0.00305184		0.00344661		1.24958		1.56838			1.77126
			439167		229.011	8.14899				0.000631418		0.000845933		0.000408425					0.000652405		0.000554994			0.000600391						0.000738676		0.000408425				0.0006037		0.000600391
			123658		308.978	11.1205				0.000720505		0.000876088		0.000986881	0.00090076				0.00105389		0.000809855									0.000798296		0.00094382				0.00093187
			34755		399.144	5.7102	0.00212113	0.000857338	0.00142635	0.00192427	0.00100494	0.00150696	0.000928115	0.00138702	0.00148112		0.00133946	0.00102364	0.00121929	0.0012857	0.000813331	0.000641432	0.00123294	0.000663042	0.000687616			0.00146827		0.00147872		0.00126542		0.00118155		0.0011061		0.000845804		0.000687616		0.753337		0.576054			0.468316
			5192		201.114	8.85607																	0.0012109															0.0012109
			617		106.05	7.95639	0.0638318	0.0288109	0.031757	0.0305369	0.0293719	0.0361325	0.00598747	0.0108569	0.00917674	0.00721761	0.0137402	0.00887783	0.0344731	0.025697	0.0275724	0.00668261	0.00517834	0.00666138	0.00869365	0.00435186		0.0414666		0.0320137		0.00867371		0.00994521		0.0292475		0.00617411		0.00652275		0.705327		0.148894			0.157301
					235.091	8.22043			0.000510958			0.000901874																0.000510958		0.000901874
			1110		117.019	13.4831	0.00254584		0.00203014	0.00409797			0.00337743		0.00350217	0.00263236	0.00377441	0.00308356		0.0036381	0.00352782			0.00445689	0.00369134	0.00395436		0.00228799		0.00409797		0.0034398		0.00316344		0.00358296		0.00445689		0.00382285		1.56598		1.94795			1.67083
			1123		126.022	16.937	0.00379443	0.00127964	0.00161051	0.00393601		0.00266191	0.00331631	0.00473629			0.00573094	0.00236033	0.00352701			0.00297279	0.00313867			0.00144657		0.00222819		0.00329896		0.0040263		0.00404563		0.00352701		0.00305573		0.00144657		1.5829		1.37139			0.649211
			7489		165.02	11.6348	0.00170501	0.00103558	0.000873871	0.000912743	0.00137521	0.00138714	0.00153217	0.00147769	0.00199795	0.00165996	0.0018939	0.00157974	0.00141773	0.00118687	0.00173205	0.00149317	0.00179818	0.00180486	0.00126697	0.00156631	0.00151215	0.00120482		0.00122503		0.00166927		0.0017112		0.00144555		0.00169873		0.00144848		1.1998		1.40994			1.20223
			9934		134.027	10.9571	0.00336048	0.00409192	0.00316325	0.00383761	0.00317209	0.00718278	0.00395298	0.00874413	0.00711214	0.00517095	0.0137065	0.00410083	0.00651574	0.0033965	0.00276078	0.00532573	0.00309605	0.00319911	0.0026293	0.00282931	0.00233642	0.00353855		0.00473083		0.00660308		0.00765944		0.00422434		0.00387363		0.00259835		1.19381		1.09469			0.734297
			6288		120.065	8.34518	0.0583918	0.032932	0.0362112	0.0558558	0.0421463	0.0657287	0.0411427	0.0648135	0.0604705	0.0373858	0.0773157	0.0390142	0.0595547	0.0499161	0.0462563	0.0381467	0.0366594	0.0400405	0.0211404	0.0198933	0.0193375	0.0425117		0.0545769		0.0554756		0.0512386		0.051909		0.0382822		0.0201237		1.22105		0.90051			0.47337
			5460407		135.03	7.29141	0.00203395	0.00106389	0.00116627	0.00113311	0.00141505	0.00151411	0.0019685	0.00213152	0.00188469	0.0010883	0.00250162	0.00132032	0.0013299	0.00100021	0.00141683	0.0013313	0.00102	0.00101293	0.000936292	0.000636119	0.000716384	0.00142137		0.00135409		0.00199491		0.00163675		0.00124898		0.00112141		0.000762932		0.878715		0.788963			0.536757
			7618		150.113	6.57441	0.00159345	0.00137793	0.00174231	0.00377747	0.00191406	0.00146555	0.00444816	0.00183861	0.00293807	0.00184371	0.00249849		0.00189435	0.00261378	0.00259912	0.00286486	0.00207621	0.00415369	0.00169632	0.00260443	0.00305586	0.00157123		0.00238569		0.00307495		0.0021711		0.00236909		0.00303158		0.0024522		1.50779		1.92943			1.56069
			1146		60.0808	4.74357		0.00626348	0.00520888		0.00647194	0.0042908						0.00473943	0.00618267	0.00761529			0.0053336		0.00493751	0.00412697		0.00573618		0.00538137				0.00473943		0.00689898		0.0053336		0.00453224		1.20271		0.929817			0.790114
			1145		76.0756	5.41049	0.0080228	0.00762139	0.00857615	0.0134098	0.0111158	0.0100495	0.0133134	0.0110021	0.00984652	0.0118798	0.0137861	0.0102802	0.0138077	0.0127411	0.0121545	0.00904481	0.0101071	0.0114626	0.0146065	0.013165	0.014249	0.00807345		0.011525		0.0113873		0.011982		0.0129011		0.0102048		0.0140069		1.59797		1.264			1.73493
					165.056	6.79962	0.000712369	0.000805586	0.000611487	0.000961193	0.000982048	0.00102528	0.000876001	0.000897483	0.000909608	0.000775957	0.000928793	0.000778272	0.000783245	0.000875187	0.000932255	0.000687477	0.000896361	0.000911637	0.000626758	0.000754999	0.000712511	0.000709814		0.000989506		0.000894364		0.000827674		0.000863562		0.000831825		0.00069809		1.2166		1.17189			0.983482
			1148		205.097	8.70064		0.000846417	0.00109955	0.00161267	0.00140545			0.00102951			0.00118656		0.00152262		0.00127051							0.000972985		0.00150906		0.00102951		0.00118656		0.00139657						1.43534
			1153		182.081	8.95926	0.00772425	0.00429215	0.00392517	0.00608441	0.00521638	0.00529621	0.00381999	0.00519594	0.00495433	0.00300996	0.00534561	0.00363753	0.00564737	0.0051767	0.00521593	0.00398736	0.00361053	0.00401695	0.00302309	0.00318792	0.00196972	0.00531386		0.00553233		0.00465675		0.0039977		0.00534667		0.00387161		0.00272691		1.00617		0.728589			0.51317
			5610		138.091	6.62958		0.000951991		0.000951202	0.00137105		0.00103847		0.00132231		0.000944963											0.000951991		0.00116113		0.00118039		0.000944963
			6031		402.995	8.81	0.00092063	0.000470613	0.000543668	0.000645485	0.000588882	0.000780861		0.000986881	0.000930844		0.00102053		0.000722306	0.000561739								0.00064497		0.000671743		0.000958862		0.00102053		0.000642023						0.99543
					565.049	6.85641	0.00526686	0.00208414	0.0029974	0.00560774	0.00357833	0.00516765	0.00392368	0.00609833	0.00497807	0.00259504	0.00617857	0.00269759	0.00567091	0.00421745	0.00319415	0.00332644	0.00349271	0.00333715	0.00144001	0.00187499	0.000948725	0.00344947		0.00478457		0.00500003		0.00382373		0.00436083		0.00338543		0.00142124		1.2642		0.981436			0.412017
			17473		579.027	8.43593	0.000712369	0.000332614	0.000425817	0.000665803		0.000706267	0.000524601	0.000659089	0.00079458					0.000522999	0.000451037							0.000490267		0.000686035		0.000659423				0.000487018						0.993373
					606.075	6.72905	0.00694852	0.00250758	0.00335873	0.00449026	0.00248543	0.0044598	0.00389537	0.00473983	0.00411093	0.00295649	0.0066487	0.00234958	0.00450948	0.00327887	0.00249831	0.00275354	0.00283817	0.00276622	0.00157266	0.00185413	0.00119268	0.00427161		0.00381183		0.00424871		0.00398492		0.00342889		0.00278598		0.00153982		0.802715		0.652208			0.360479
			1176		61.0397	16.2913	0.35661	0.209791	0.173457	0.237994	0.359665	0.263906	0.225954	0.280355	0.229601	0.253374	0.294813	0.324401	0.228586	0.213787	0.475322	0.219983	0.195471	0.330445	0.469172	0.290435	0.223078	0.246619		0.287188		0.245303		0.290863		0.305898		0.248633		0.327562		1.24037		1.00817			1.32821
			1175		167.02	7.04579		0.000167487	0.000265719				0.000288115		0.000334467									0.000611442	0.000490255			0.000216603				0.000311291						0.000611442		0.000490255				2.82287			2.26339
			736715		139.05	6.61423	0.00350976	0.000789989	0.00116455	0.00130107	0.00256273		0.00140349	0.00100801			0.00308871	0.00231024	0.000758336		0.00255618	0.00156657		0.00127707	0.00221128	0.00200574		0.00182143		0.0019319		0.00120575		0.00269948		0.00165726		0.00142182		0.00210851		0.909866		0.780605			1.15761
			6133		482.962	9.3586	0.0167816	0.00679617	0.00879096	0.0156073	0.00915539	0.0157093	0.010562	0.0181916	0.016042	0.00485611	0.0146371	0.0046633	0.0134173	0.0111925	0.00827796	0.00920818	0.00865088	0.00873146	0.00305112	0.00464471	0.00219562	0.0107896		0.0134906		0.0149318		0.00805217		0.0109626		0.00886351		0.00329715		1.01604		0.821489			0.305587
			1182		118.086	7.92268	0.0314212	0.0204505	0.0216155												0.0295022							0.0244957								0.0295022						1.20438
			239		90.0549	5.88564	0.0782214	0.041154	0.0449156	0.0599421	0.0460555	0.0680041	0.0622035	0.10426	0.0950783	0.0692633	0.157402	0.0608269	0.0619219	0.0475962	0.0401942	0.0553574	0.0534182	0.0473701	0.0397212	0.0444363	0.0295633	0.0547637		0.0580005		0.0871807		0.0958307		0.0499041		0.0520486		0.0379069		0.911263		0.950421			0.692191
			440638		218.15	5.47151						0.00134591					0.00143732													0.00134591				0.00143732
			69362		117.056	7.22618	0.00481336	0.006243	0.00478628	0.00727694	0.0069644	0.0074277	0.00826872	0.00757426	0.00533731	0.0101758	0.00959561	0.0045473	0.0083343	0.00772172	0.00764081	0.00485053	0.0047418	0.00861728	0.00764799	0.00964189	0.00865856	0.00528088		0.00722301		0.0070601		0.00810625		0.00789894		0.00606987		0.00864948		1.49576		1.14941			1.63789
			134		146.117	6.46064	0.00528373	0.00277406	0.0023941	0.00346041	0.00246936	0.00321638	0.00333895	0.00445943	0.00528577	0.0033644	0.00731199	0.00341527	0.00369057	0.00327217		0.00334285						0.00348396		0.00304872		0.00436138		0.00469722		0.00348137		0.00334285				0.999255		0.959495
			150914		276.119	10.4245			0.00161232	0.00325541	0.00135631	0.00192108	0.00182793	0.00352131					0.00221256		0.00106087	0.00134762		0.00113259				0.00161232		0.0021776		0.00267462				0.00163671		0.00124011				1.01513		0.769146
[truncated: 9 more columns]

## Sheet: README
S2 — All Putative Metabolites (CLEAN)
-------------------------------------
• This table standardizes column headers and numeric values for the 'putative' metabolite list.
• 'N.D.'/'N.A.' were converted to empty cells (NaN).
• If only group/time means were available in the source (no per-replicate values), they are preserved as-is.
• Inferential statistics were NOT performed on putative features; statistical claims in the manuscript are
based on the quantified set (see S3).
