# Supplementary material for: Targeted metabolomic profiling of RAW 264.7 cells infected with Brucella canis identifies time-dependent metabolic changes
Source: PLoS One. 2026 Jul 16;21(7):e0353470. doi: 10.1371/journal.pone.0353470 (PMC13375135; doi:10.1371/journal.pone.0353470)
Supplement: S3 Table — Single consolidated file containing: (i) replicate-level quantified values (pmol/106 cells) for all samples; (ii) per–time point summary statistics from Welch’s t-tests with Benjamini–Hochberg FDR (reporting p and q), including group means, SD, n, treatment/control ratio (T/C), and log2FC; and (iii) the Minimum Cell Loss (MCL) sensitivity analysis. Note: α-ketoglutarate at 24 h is not reported due to insufficient replicate coverage; a 12 h trend is provided within the file. (XLSX) [file pone.0353470.s003.xlsx]

## Sheet: S3a_Tidy_Raw
ID	Metabolite	PubChem_CID	HMDB_ID	Group	Time_h	Sample_ID	Unit	Value
A_0010	2-Hydroxybutyric acid	440864	HMDB0000008	Control	0	1	pmol/10^6 cells (standardized)
A_0010	2-Hydroxybutyric acid	440864	HMDB0000008	Control	0	2	pmol/10^6 cells (standardized)
A_0010	2-Hydroxybutyric acid	440864	HMDB0000008	Control	0	3	pmol/10^6 cells (standardized)
A_0010	2-Hydroxybutyric acid	440864	HMDB0000008	Control	2	4-1	pmol/10^6 cells (standardized)
A_0010	2-Hydroxybutyric acid	440864	HMDB0000008	Control	2	4-2	pmol/10^6 cells (standardized)
A_0010	2-Hydroxybutyric acid	440864	HMDB0000008	Control	2	4-3	pmol/10^6 cells (standardized)
A_0010	2-Hydroxybutyric acid	440864	HMDB0000008	Control	12	6-1	pmol/10^6 cells (standardized)
A_0010	2-Hydroxybutyric acid	440864	HMDB0000008	Control	12	6-2	pmol/10^6 cells (standardized)
A_0010	2-Hydroxybutyric acid	440864	HMDB0000008	Control	12	6-3	pmol/10^6 cells (standardized)
A_0010	2-Hydroxybutyric acid	440864	HMDB0000008	Control	24	8-1	pmol/10^6 cells (standardized)
A_0010	2-Hydroxybutyric acid	440864	HMDB0000008	Control	24	8-2	pmol/10^6 cells (standardized)
A_0010	2-Hydroxybutyric acid	440864	HMDB0000008	Control	24	8-3	pmol/10^6 cells (standardized)
A_0010	2-Hydroxybutyric acid	440864	HMDB0000008	Infected	2	5-1	pmol/10^6 cells (standardized)
A_0010	2-Hydroxybutyric acid	440864	HMDB0000008	Infected	2	5-2	pmol/10^6 cells (standardized)
A_0010	2-Hydroxybutyric acid	440864	HMDB0000008	Infected	2	5-3	pmol/10^6 cells (standardized)
A_0010	2-Hydroxybutyric acid	440864	HMDB0000008	Infected	12	7-1	pmol/10^6 cells (standardized)
A_0010	2-Hydroxybutyric acid	440864	HMDB0000008	Infected	12	7-2	pmol/10^6 cells (standardized)
A_0010	2-Hydroxybutyric acid	440864	HMDB0000008	Infected	12	7-3	pmol/10^6 cells (standardized)
A_0010	2-Hydroxybutyric acid	440864	HMDB0000008	Infected	24	9-1	pmol/10^6 cells (standardized)
A_0010	2-Hydroxybutyric acid	440864	HMDB0000008	Infected	24	9-2	pmol/10^6 cells (standardized)
A_0010	2-Hydroxybutyric acid	440864	HMDB0000008	Infected	24	9-3	pmol/10^6 cells (standardized)
A_0028	2-Oxoglutaric acid	51	HMDB0000208	Control	0	1	pmol/10^6 cells (standardized)	17.9096
A_0028	2-Oxoglutaric acid	51	HMDB0000208	Control	0	2	pmol/10^6 cells (standardized)
A_0028	2-Oxoglutaric acid	51	HMDB0000208	Control	0	3	pmol/10^6 cells (standardized)
A_0028	2-Oxoglutaric acid	51	HMDB0000208	Control	2	4-1	pmol/10^6 cells (standardized)	16.1988
A_0028	2-Oxoglutaric acid	51	HMDB0000208	Control	2	4-2	pmol/10^6 cells (standardized)
A_0028	2-Oxoglutaric acid	51	HMDB0000208	Control	2	4-3	pmol/10^6 cells (standardized)	13.0246
A_0028	2-Oxoglutaric acid	51	HMDB0000208	Control	12	6-1	pmol/10^6 cells (standardized)
A_0028	2-Oxoglutaric acid	51	HMDB0000208	Control	12	6-2	pmol/10^6 cells (standardized)
A_0028	2-Oxoglutaric acid	51	HMDB0000208	Control	12	6-3	pmol/10^6 cells (standardized)	15.8063
A_0028	2-Oxoglutaric acid	51	HMDB0000208	Control	24	8-1	pmol/10^6 cells (standardized)
A_0028	2-Oxoglutaric acid	51	HMDB0000208	Control	24	8-2	pmol/10^6 cells (standardized)
A_0028	2-Oxoglutaric acid	51	HMDB0000208	Control	24	8-3	pmol/10^6 cells (standardized)
A_0028	2-Oxoglutaric acid	51	HMDB0000208	Infected	2	5-1	pmol/10^6 cells (standardized)
A_0028	2-Oxoglutaric acid	51	HMDB0000208	Infected	2	5-2	pmol/10^6 cells (standardized)	13.0788
A_0028	2-Oxoglutaric acid	51	HMDB0000208	Infected	2	5-3	pmol/10^6 cells (standardized)
A_0028	2-Oxoglutaric acid	51	HMDB0000208	Infected	12	7-1	pmol/10^6 cells (standardized)
A_0028	2-Oxoglutaric acid	51	HMDB0000208	Infected	12	7-2	pmol/10^6 cells (standardized)
A_0028	2-Oxoglutaric acid	51	HMDB0000208	Infected	12	7-3	pmol/10^6 cells (standardized)	10.6426
A_0028	2-Oxoglutaric acid	51	HMDB0000208	Infected	24	9-1	pmol/10^6 cells (standardized)
A_0028	2-Oxoglutaric acid	51	HMDB0000208	Infected	24	9-2	pmol/10^6 cells (standardized)
A_0028	2-Oxoglutaric acid	51	HMDB0000208	Infected	24	9-3	pmol/10^6 cells (standardized)
A_0012	2-Oxoisovaleric acid	49	HMDB0000019	Control	0	1	pmol/10^6 cells (standardized)
A_0012	2-Oxoisovaleric acid	49	HMDB0000019	Control	0	2	pmol/10^6 cells (standardized)
A_0012	2-Oxoisovaleric acid	49	HMDB0000019	Control	0	3	pmol/10^6 cells (standardized)
A_0012	2-Oxoisovaleric acid	49	HMDB0000019	Control	2	4-1	pmol/10^6 cells (standardized)
A_0012	2-Oxoisovaleric acid	49	HMDB0000019	Control	2	4-2	pmol/10^6 cells (standardized)
A_0012	2-Oxoisovaleric acid	49	HMDB0000019	Control	2	4-3	pmol/10^6 cells (standardized)
A_0012	2-Oxoisovaleric acid	49	HMDB0000019	Control	12	6-1	pmol/10^6 cells (standardized)
A_0012	2-Oxoisovaleric acid	49	HMDB0000019	Control	12	6-2	pmol/10^6 cells (standardized)
A_0012	2-Oxoisovaleric acid	49	HMDB0000019	Control	12	6-3	pmol/10^6 cells (standardized)
A_0012	2-Oxoisovaleric acid	49	HMDB0000019	Control	24	8-1	pmol/10^6 cells (standardized)
A_0012	2-Oxoisovaleric acid	49	HMDB0000019	Control	24	8-2	pmol/10^6 cells (standardized)
A_0012	2-Oxoisovaleric acid	49	HMDB0000019	Control	24	8-3	pmol/10^6 cells (standardized)
A_0012	2-Oxoisovaleric acid	49	HMDB0000019	Infected	2	5-1	pmol/10^6 cells (standardized)
A_0012	2-Oxoisovaleric acid	49	HMDB0000019	Infected	2	5-2	pmol/10^6 cells (standardized)
A_0012	2-Oxoisovaleric acid	49	HMDB0000019	Infected	2	5-3	pmol/10^6 cells (standardized)
A_0012	2-Oxoisovaleric acid	49	HMDB0000019	Infected	12	7-1	pmol/10^6 cells (standardized)
A_0012	2-Oxoisovaleric acid	49	HMDB0000019	Infected	12	7-2	pmol/10^6 cells (standardized)
A_0012	2-Oxoisovaleric acid	49	HMDB0000019	Infected	12	7-3	pmol/10^6 cells (standardized)
A_0012	2-Oxoisovaleric acid	49	HMDB0000019	Infected	24	9-1	pmol/10^6 cells (standardized)
A_0012	2-Oxoisovaleric acid	49	HMDB0000019	Infected	24	9-2	pmol/10^6 cells (standardized)
A_0012	2-Oxoisovaleric acid	49	HMDB0000019	Infected	24	9-3	pmol/10^6 cells (standardized)
A_0041	2-Phosphoglyceric acid	439278	HMDB0003391	Control	0	1	pmol/10^6 cells (standardized)
A_0041	2-Phosphoglyceric acid	439278	HMDB0003391	Control	0	2	pmol/10^6 cells (standardized)
A_0041	2-Phosphoglyceric acid	439278	HMDB0003391	Control	0	3	pmol/10^6 cells (standardized)
A_0041	2-Phosphoglyceric acid	439278	HMDB0003391	Control	2	4-1	pmol/10^6 cells (standardized)
A_0041	2-Phosphoglyceric acid	439278	HMDB0003391	Control	2	4-2	pmol/10^6 cells (standardized)
A_0041	2-Phosphoglyceric acid	439278	HMDB0003391	Control	2	4-3	pmol/10^6 cells (standardized)
A_0041	2-Phosphoglyceric acid	439278	HMDB0003391	Control	12	6-1	pmol/10^6 cells (standardized)
A_0041	2-Phosphoglyceric acid	439278	HMDB0003391	Control	12	6-2	pmol/10^6 cells (standardized)
A_0041	2-Phosphoglyceric acid	439278	HMDB0003391	Control	12	6-3	pmol/10^6 cells (standardized)
A_0041	2-Phosphoglyceric acid	439278	HMDB0003391	Control	24	8-1	pmol/10^6 cells (standardized)
A_0041	2-Phosphoglyceric acid	439278	HMDB0003391	Control	24	8-2	pmol/10^6 cells (standardized)
A_0041	2-Phosphoglyceric acid	439278	HMDB0003391	Control	24	8-3	pmol/10^6 cells (standardized)
A_0041	2-Phosphoglyceric acid	439278	HMDB0003391	Infected	2	5-1	pmol/10^6 cells (standardized)
A_0041	2-Phosphoglyceric acid	439278	HMDB0003391	Infected	2	5-2	pmol/10^6 cells (standardized)
A_0041	2-Phosphoglyceric acid	439278	HMDB0003391	Infected	2	5-3	pmol/10^6 cells (standardized)
A_0041	2-Phosphoglyceric acid	439278	HMDB0003391	Infected	12	7-1	pmol/10^6 cells (standardized)
A_0041	2-Phosphoglyceric acid	439278	HMDB0003391	Infected	12	7-2	pmol/10^6 cells (standardized)
A_0041	2-Phosphoglyceric acid	439278	HMDB0003391	Infected	12	7-3	pmol/10^6 cells (standardized)
A_0041	2-Phosphoglyceric acid	439278	HMDB0003391	Infected	24	9-1	pmol/10^6 cells (standardized)
A_0041	2-Phosphoglyceric acid	439278	HMDB0003391	Infected	24	9-2	pmol/10^6 cells (standardized)
A_0041	2-Phosphoglyceric acid	439278	HMDB0003391	Infected	24	9-3	pmol/10^6 cells (standardized)
A_0009	3-Hydroxybutyric acid	441	HMDB0000011,HMDB0000357,HMDB0000442	Control	0	1	pmol/10^6 cells (standardized)
A_0009	3-Hydroxybutyric acid	441	HMDB0000011,HMDB0000357,HMDB0000442	Control	0	2	pmol/10^6 cells (standardized)	11.2274
A_0009	3-Hydroxybutyric acid	441	HMDB0000011,HMDB0000357,HMDB0000442	Control	0	3	pmol/10^6 cells (standardized)
A_0009	3-Hydroxybutyric acid	441	HMDB0000011,HMDB0000357,HMDB0000442	Control	2	4-1	pmol/10^6 cells (standardized)
A_0009	3-Hydroxybutyric acid	441	HMDB0000011,HMDB0000357,HMDB0000442	Control	2	4-2	pmol/10^6 cells (standardized)
A_0009	3-Hydroxybutyric acid	441	HMDB0000011,HMDB0000357,HMDB0000442	Control	2	4-3	pmol/10^6 cells (standardized)
A_0009	3-Hydroxybutyric acid	441	HMDB0000011,HMDB0000357,HMDB0000442	Control	12	6-1	pmol/10^6 cells (standardized)
A_0009	3-Hydroxybutyric acid	441	HMDB0000011,HMDB0000357,HMDB0000442	Control	12	6-2	pmol/10^6 cells (standardized)
A_0009	3-Hydroxybutyric acid	441	HMDB0000011,HMDB0000357,HMDB0000442	Control	12	6-3	pmol/10^6 cells (standardized)
A_0009	3-Hydroxybutyric acid	441	HMDB0000011,HMDB0000357,HMDB0000442	Control	24	8-1	pmol/10^6 cells (standardized)
A_0009	3-Hydroxybutyric acid	441	HMDB0000011,HMDB0000357,HMDB0000442	Control	24	8-2	pmol/10^6 cells (standardized)
A_0009	3-Hydroxybutyric acid	441	HMDB0000011,HMDB0000357,HMDB0000442	Control	24	8-3	pmol/10^6 cells (standardized)
A_0009	3-Hydroxybutyric acid	441	HMDB0000011,HMDB0000357,HMDB0000442	Infected	2	5-1	pmol/10^6 cells (standardized)
A_0009	3-Hydroxybutyric acid	441	HMDB0000011,HMDB0000357,HMDB0000442	Infected	2	5-2	pmol/10^6 cells (standardized)	10.3376
A_0009	3-Hydroxybutyric acid	441	HMDB0000011,HMDB0000357,HMDB0000442	Infected	2	5-3	pmol/10^6 cells (standardized)
A_0009	3-Hydroxybutyric acid	441	HMDB0000011,HMDB0000357,HMDB0000442	Infected	12	7-1	pmol/10^6 cells (standardized)
A_0009	3-Hydroxybutyric acid	441	HMDB0000011,HMDB0000357,HMDB0000442	Infected	12	7-2	pmol/10^6 cells (standardized)
A_0009	3-Hydroxybutyric acid	441	HMDB0000011,HMDB0000357,HMDB0000442	Infected	12	7-3	pmol/10^6 cells (standardized)
A_0009	3-Hydroxybutyric acid	441	HMDB0000011,HMDB0000357,HMDB0000442	Infected	24	9-1	pmol/10^6 cells (standardized)
A_0009	3-Hydroxybutyric acid	441	HMDB0000011,HMDB0000357,HMDB0000442	Infected	24	9-2	pmol/10^6 cells (standardized)
A_0009	3-Hydroxybutyric acid	441	HMDB0000011,HMDB0000357,HMDB0000442	Infected	24	9-3	pmol/10^6 cells (standardized)
A_0042	3-Phosphoglyceric acid	439183	HMDB0000807	Control	0	1	pmol/10^6 cells (standardized)
A_0042	3-Phosphoglyceric acid	439183	HMDB0000807	Control	0	2	pmol/10^6 cells (standardized)
A_0042	3-Phosphoglyceric acid	439183	HMDB0000807	Control	0	3	pmol/10^6 cells (standardized)
A_0042	3-Phosphoglyceric acid	439183	HMDB0000807	Control	2	4-1	pmol/10^6 cells (standardized)
A_0042	3-Phosphoglyceric acid	439183	HMDB0000807	Control	2	4-2	pmol/10^6 cells (standardized)
A_0042	3-Phosphoglyceric acid	439183	HMDB0000807	Control	2	4-3	pmol/10^6 cells (standardized)
A_0042	3-Phosphoglyceric acid	439183	HMDB0000807	Control	12	6-1	pmol/10^6 cells (standardized)
A_0042	3-Phosphoglyceric acid	439183	HMDB0000807	Control	12	6-2	pmol/10^6 cells (standardized)
A_0042	3-Phosphoglyceric acid	439183	HMDB0000807	Control	12	6-3	pmol/10^6 cells (standardized)
A_0042	3-Phosphoglyceric acid	439183	HMDB0000807	Control	24	8-1	pmol/10^6 cells (standardized)
A_0042	3-Phosphoglyceric acid	439183	HMDB0000807	Control	24	8-2	pmol/10^6 cells (standardized)
A_0042	3-Phosphoglyceric acid	439183	HMDB0000807	Control	24	8-3	pmol/10^6 cells (standardized)
A_0042	3-Phosphoglyceric acid	439183	HMDB0000807	Infected	2	5-1	pmol/10^6 cells (standardized)
A_0042	3-Phosphoglyceric acid	439183	HMDB0000807	Infected	2	5-2	pmol/10^6 cells (standardized)
A_0042	3-Phosphoglyceric acid	439183	HMDB0000807	Infected	2	5-3	pmol/10^6 cells (standardized)
A_0042	3-Phosphoglyceric acid	439183	HMDB0000807	Infected	12	7-1	pmol/10^6 cells (standardized)
A_0042	3-Phosphoglyceric acid	439183	HMDB0000807	Infected	12	7-2	pmol/10^6 cells (standardized)
A_0042	3-Phosphoglyceric acid	439183	HMDB0000807	Infected	12	7-3	pmol/10^6 cells (standardized)
A_0042	3-Phosphoglyceric acid	439183	HMDB0000807	Infected	24	9-1	pmol/10^6 cells (standardized)
A_0042	3-Phosphoglyceric acid	439183	HMDB0000807	Infected	24	9-2	pmol/10^6 cells (standardized)
A_0042	3-Phosphoglyceric acid	439183	HMDB0000807	Infected	24	9-3	pmol/10^6 cells (standardized)
A_0056	6-Phosphogluconic acid	91493	HMDB0001316	Control	0	1	pmol/10^6 cells (standardized)
A_0056	6-Phosphogluconic acid	91493	HMDB0001316	Control	0	2	pmol/10^6 cells (standardized)
A_0056	6-Phosphogluconic acid	91493	HMDB0001316	Control	0	3	pmol/10^6 cells (standardized)
A_0056	6-Phosphogluconic acid	91493	HMDB0001316	Control	2	4-1	pmol/10^6 cells (standardized)
A_0056	6-Phosphogluconic acid	91493	HMDB0001316	Control	2	4-2	pmol/10^6 cells (standardized)
A_0056	6-Phosphogluconic acid	91493	HMDB0001316	Control	2	4-3	pmol/10^6 cells (standardized)
A_0056	6-Phosphogluconic acid	91493	HMDB0001316	Control	12	6-1	pmol/10^6 cells (standardized)
A_0056	6-Phosphogluconic acid	91493	HMDB0001316	Control	12	6-2	pmol/10^6 cells (standardized)
A_0056	6-Phosphogluconic acid	91493	HMDB0001316	Control	12	6-3	pmol/10^6 cells (standardized)
A_0056	6-Phosphogluconic acid	91493	HMDB0001316	Control	24	8-1	pmol/10^6 cells (standardized)
A_0056	6-Phosphogluconic acid	91493	HMDB0001316	Control	24	8-2	pmol/10^6 cells (standardized)
A_0056	6-Phosphogluconic acid	91493	HMDB0001316	Control	24	8-3	pmol/10^6 cells (standardized)
A_0056	6-Phosphogluconic acid	91493	HMDB0001316	Infected	2	5-1	pmol/10^6 cells (standardized)
A_0056	6-Phosphogluconic acid	91493	HMDB0001316	Infected	2	5-2	pmol/10^6 cells (standardized)
A_0056	6-Phosphogluconic acid	91493	HMDB0001316	Infected	2	5-3	pmol/10^6 cells (standardized)
A_0056	6-Phosphogluconic acid	91493	HMDB0001316	Infected	12	7-1	pmol/10^6 cells (standardized)
A_0056	6-Phosphogluconic acid	91493	HMDB0001316	Infected	12	7-2	pmol/10^6 cells (standardized)
A_0056	6-Phosphogluconic acid	91493	HMDB0001316	Infected	12	7-3	pmol/10^6 cells (standardized)
A_0056	6-Phosphogluconic acid	91493	HMDB0001316	Infected	24	9-1	pmol/10^6 cells (standardized)
A_0056	6-Phosphogluconic acid	91493	HMDB0001316	Infected	24	9-2	pmol/10^6 cells (standardized)
A_0056	6-Phosphogluconic acid	91493	HMDB0001316	Infected	24	9-3	pmol/10^6 cells (standardized)
A_0074	Acetyl CoA_divalent	444493		Control	0	1	pmol/10^6 cells (standardized)
A_0074	Acetyl CoA_divalent	444493		Control	0	2	pmol/10^6 cells (standardized)
A_0074	Acetyl CoA_divalent	444493		Control	0	3	pmol/10^6 cells (standardized)
A_0074	Acetyl CoA_divalent	444493		Control	2	4-1	pmol/10^6 cells (standardized)
A_0074	Acetyl CoA_divalent	444493		Control	2	4-2	pmol/10^6 cells (standardized)
A_0074	Acetyl CoA_divalent	444493		Control	2	4-3	pmol/10^6 cells (standardized)
A_0074	Acetyl CoA_divalent	444493		Control	12	6-1	pmol/10^6 cells (standardized)
A_0074	Acetyl CoA_divalent	444493		Control	12	6-2	pmol/10^6 cells (standardized)
A_0074	Acetyl CoA_divalent	444493		Control	12	6-3	pmol/10^6 cells (standardized)
A_0074	Acetyl CoA_divalent	444493		Control	24	8-1	pmol/10^6 cells (standardized)
A_0074	Acetyl CoA_divalent	444493		Control	24	8-2	pmol/10^6 cells (standardized)
A_0074	Acetyl CoA_divalent	444493		Control	24	8-3	pmol/10^6 cells (standardized)
A_0074	Acetyl CoA_divalent	444493		Infected	2	5-1	pmol/10^6 cells (standardized)
A_0074	Acetyl CoA_divalent	444493		Infected	2	5-2	pmol/10^6 cells (standardized)
A_0074	Acetyl CoA_divalent	444493		Infected	2	5-3	pmol/10^6 cells (standardized)
A_0074	Acetyl CoA_divalent	444493		Infected	12	7-1	pmol/10^6 cells (standardized)
A_0074	Acetyl CoA_divalent	444493		Infected	12	7-2	pmol/10^6 cells (standardized)
A_0074	Acetyl CoA_divalent	444493		Infected	12	7-3	pmol/10^6 cells (standardized)
A_0074	Acetyl CoA_divalent	444493		Infected	24	9-1	pmol/10^6 cells (standardized)
A_0074	Acetyl CoA_divalent	444493		Infected	24	9-2	pmol/10^6 cells (standardized)
A_0074	Acetyl CoA_divalent	444493		Infected	24	9-3	pmol/10^6 cells (standardized)
C_0048	Adenine	190	HMDB0000034	Control	0	1	pmol/10^6 cells (standardized)
C_0048	Adenine	190	HMDB0000034	Control	0	2	pmol/10^6 cells (standardized)
C_0048	Adenine	190	HMDB0000034	Control	0	3	pmol/10^6 cells (standardized)
C_0048	Adenine	190	HMDB0000034	Control	2	4-1	pmol/10^6 cells (standardized)
C_0048	Adenine	190	HMDB0000034	Control	2	4-2	pmol/10^6 cells (standardized)
C_0048	Adenine	190	HMDB0000034	Control	2	4-3	pmol/10^6 cells (standardized)
C_0048	Adenine	190	HMDB0000034	Control	12	6-1	pmol/10^6 cells (standardized)
C_0048	Adenine	190	HMDB0000034	Control	12	6-2	pmol/10^6 cells (standardized)
C_0048	Adenine	190	HMDB0000034	Control	12	6-3	pmol/10^6 cells (standardized)
C_0048	Adenine	190	HMDB0000034	Control	24	8-1	pmol/10^6 cells (standardized)
C_0048	Adenine	190	HMDB0000034	Control	24	8-2	pmol/10^6 cells (standardized)
C_0048	Adenine	190	HMDB0000034	Control	24	8-3	pmol/10^6 cells (standardized)
C_0048	Adenine	190	HMDB0000034	Infected	2	5-1	pmol/10^6 cells (standardized)
C_0048	Adenine	190	HMDB0000034	Infected	2	5-2	pmol/10^6 cells (standardized)
C_0048	Adenine	190	HMDB0000034	Infected	2	5-3	pmol/10^6 cells (standardized)
C_0048	Adenine	190	HMDB0000034	Infected	12	7-1	pmol/10^6 cells (standardized)
C_0048	Adenine	190	HMDB0000034	Infected	12	7-2	pmol/10^6 cells (standardized)
C_0048	Adenine	190	HMDB0000034	Infected	12	7-3	pmol/10^6 cells (standardized)
C_0048	Adenine	190	HMDB0000034	Infected	24	9-1	pmol/10^6 cells (standardized)
C_0048	Adenine	190	HMDB0000034	Infected	24	9-2	pmol/10^6 cells (standardized)
C_0048	Adenine	190	HMDB0000034	Infected	24	9-3	pmol/10^6 cells (standardized)
C_0088	Adenosine	60961	HMDB0000050	Control	0	1	pmol/10^6 cells (standardized)
C_0088	Adenosine	60961	HMDB0000050	Control	0	2	pmol/10^6 cells (standardized)
C_0088	Adenosine	60961	HMDB0000050	Control	0	3	pmol/10^6 cells (standardized)
C_0088	Adenosine	60961	HMDB0000050	Control	2	4-1	pmol/10^6 cells (standardized)
C_0088	Adenosine	60961	HMDB0000050	Control	2	4-2	pmol/10^6 cells (standardized)
C_0088	Adenosine	60961	HMDB0000050	Control	2	4-3	pmol/10^6 cells (standardized)
C_0088	Adenosine	60961	HMDB0000050	Control	12	6-1	pmol/10^6 cells (standardized)
C_0088	Adenosine	60961	HMDB0000050	Control	12	6-2	pmol/10^6 cells (standardized)
C_0088	Adenosine	60961	HMDB0000050	Control	12	6-3	pmol/10^6 cells (standardized)
C_0088	Adenosine	60961	HMDB0000050	Control	24	8-1	pmol/10^6 cells (standardized)
C_0088	Adenosine	60961	HMDB0000050	Control	24	8-2	pmol/10^6 cells (standardized)
C_0088	Adenosine	60961	HMDB0000050	Control	24	8-3	pmol/10^6 cells (standardized)
C_0088	Adenosine	60961	HMDB0000050	Infected	2	5-1	pmol/10^6 cells (standardized)
C_0088	Adenosine	60961	HMDB0000050	Infected	2	5-2	pmol/10^6 cells (standardized)
C_0088	Adenosine	60961	HMDB0000050	Infected	2	5-3	pmol/10^6 cells (standardized)
C_0088	Adenosine	60961	HMDB0000050	Infected	12	7-1	pmol/10^6 cells (standardized)
C_0088	Adenosine	60961	HMDB0000050	Infected	12	7-2	pmol/10^6 cells (standardized)
C_0088	Adenosine	60961	HMDB0000050	Infected	12	7-3	pmol/10^6 cells (standardized)
C_0088	Adenosine	60961	HMDB0000050	Infected	24	9-1	pmol/10^6 cells (standardized)
C_0088	Adenosine	60961	HMDB0000050	Infected	24	9-2	pmol/10^6 cells (standardized)
C_0088	Adenosine	60961	HMDB0000050	Infected	24	9-3	pmol/10^6 cells (standardized)
A_0076	ADP	6022	HMDB0001341	Control	0	1	pmol/10^6 cells (standardized)	15.8551
A_0076	ADP	6022	HMDB0001341	Control	0	2	pmol/10^6 cells (standardized)	6.71981
A_0076	ADP	6022	HMDB0001341	Control	0	3	pmol/10^6 cells (standardized)	9.47382
A_0076	ADP	6022	HMDB0001341	Control	2	4-1	pmol/10^6 cells (standardized)	16.25
A_0076	ADP	6022	HMDB0001341	Control	2	4-2	pmol/10^6 cells (standardized)	10.3038
A_0076	ADP	6022	HMDB0001341	Control	2	4-3	pmol/10^6 cells (standardized)	14.9737
A_0076	ADP	6022	HMDB0001341	Control	12	6-1	pmol/10^6 cells (standardized)	14.3063
A_0076	ADP	6022	HMDB0001341	Control	12	6-2	pmol/10^6 cells (standardized)	19.307
A_0076	ADP	6022	HMDB0001341	Control	12	6-3	pmol/10^6 cells (standardized)	19.9548
A_0076	ADP	6022	HMDB0001341	Control	24	8-1	pmol/10^6 cells (standardized)	17.3989
A_0076	ADP	6022	HMDB0001341	Control	24	8-2	pmol/10^6 cells (standardized)	23.5498
A_0076	ADP	6022	HMDB0001341	Control	24	8-3	pmol/10^6 cells (standardized)	11.2457
A_0076	ADP	6022	HMDB0001341	Infected	2	5-1	pmol/10^6 cells (standardized)	11.7775
A_0076	ADP	6022	HMDB0001341	Infected	2	5-2	pmol/10^6 cells (standardized)	9.71954
A_0076	ADP	6022	HMDB0001341	Infected	2	5-3	pmol/10^6 cells (standardized)	8.83251
A_0076	ADP	6022	HMDB0001341	Infected	12	7-1	pmol/10^6 cells (standardized)	9.58952
A_0076	ADP	6022	HMDB0001341	Infected	12	7-2	pmol/10^6 cells (standardized)	9.66743
A_0076	ADP	6022	HMDB0001341	Infected	12	7-3	pmol/10^6 cells (standardized)	11.1109
A_0076	ADP	6022	HMDB0001341	Infected	24	9-1	pmol/10^6 cells (standardized)	6.27399
A_0076	ADP	6022	HMDB0001341	Infected	24	9-2	pmol/10^6 cells (standardized)	6.27069
A_0076	ADP	6022	HMDB0001341	Infected	24	9-3	pmol/10^6 cells (standardized)	4.39705
C_0010	Ala	602	HMDB0000161,HMDB0001310	Control	0	1	pmol/10^6 cells (standardized)	143.849
C_0010	Ala	602	HMDB0000161,HMDB0001310	Control	0	2	pmol/10^6 cells (standardized)	77.1453
C_0010	Ala	602	HMDB0000161,HMDB0001310	Control	0	3	pmol/10^6 cells (standardized)	91.7383
C_0010	Ala	602	HMDB0000161,HMDB0001310	Control	2	4-1	pmol/10^6 cells (standardized)	131.908
C_0010	Ala	602	HMDB0000161,HMDB0001310	Control	2	4-2	pmol/10^6 cells (standardized)	109.924
C_0010	Ala	602	HMDB0000161,HMDB0001310	Control	2	4-3	pmol/10^6 cells (standardized)	150.833
C_0010	Ala	602	HMDB0000161,HMDB0001310	Control	12	6-1	pmol/10^6 cells (standardized)	85.6453
C_0010	Ala	602	HMDB0000161,HMDB0001310	Control	12	6-2	pmol/10^6 cells (standardized)	150.376
C_0010	Ala	602	HMDB0000161,HMDB0001310	Control	12	6-3	pmol/10^6 cells (standardized)	137.504
C_0010	Ala	602	HMDB0000161,HMDB0001310	Control	24	8-1	pmol/10^6 cells (standardized)	89.2012
C_0010	Ala	602	HMDB0000161,HMDB0001310	Control	24	8-2	pmol/10^6 cells (standardized)	130.17
C_0010	Ala	602	HMDB0000161,HMDB0001310	Control	24	8-3	pmol/10^6 cells (standardized)	83.5537
C_0010	Ala	602	HMDB0000161,HMDB0001310	Infected	2	5-1	pmol/10^6 cells (standardized)	173.746
C_0010	Ala	602	HMDB0000161,HMDB0001310	Infected	2	5-2	pmol/10^6 cells (standardized)	140.637
C_0010	Ala	602	HMDB0000161,HMDB0001310	Infected	2	5-3	pmol/10^6 cells (standardized)	130.919
C_0010	Ala	602	HMDB0000161,HMDB0001310	Infected	12	7-1	pmol/10^6 cells (standardized)	91.9915
C_0010	Ala	602	HMDB0000161,HMDB0001310	Infected	12	7-2	pmol/10^6 cells (standardized)	92.2702
C_0010	Ala	602	HMDB0000161,HMDB0001310	Infected	12	7-3	pmol/10^6 cells (standardized)	97.7525
C_0010	Ala	602	HMDB0000161,HMDB0001310	Infected	24	9-1	pmol/10^6 cells (standardized)	44.531
C_0010	Ala	602	HMDB0000161,HMDB0001310	Infected	24	9-2	pmol/10^6 cells (standardized)	27.5859
C_0010	Ala	602	HMDB0000161,HMDB0001310	Infected	24	9-3	pmol/10^6 cells (standardized)	33.755
A_0065	AMP	6083	HMDB0000045	Control	0	1	pmol/10^6 cells (standardized)	5.5841
A_0065	AMP	6083	HMDB0000045	Control	0	2	pmol/10^6 cells (standardized)
A_0065	AMP	6083	HMDB0000045	Control	0	3	pmol/10^6 cells (standardized)	2.85694
A_0065	AMP	6083	HMDB0000045	Control	2	4-1	pmol/10^6 cells (standardized)	5.08421
A_0065	AMP	6083	HMDB0000045	Control	2	4-2	pmol/10^6 cells (standardized)	3.46273
A_0065	AMP	6083	HMDB0000045	Control	2	4-3	pmol/10^6 cells (standardized)	4.53549
A_0065	AMP	6083	HMDB0000045	Control	12	6-1	pmol/10^6 cells (standardized)	4.16666
A_0065	AMP	6083	HMDB0000045	Control	12	6-2	pmol/10^6 cells (standardized)	5.13794
A_0065	AMP	6083	HMDB0000045	Control	12	6-3	pmol/10^6 cells (standardized)	5.95666
A_0065	AMP	6083	HMDB0000045	Control	24	8-1	pmol/10^6 cells (standardized)	3.28396
A_0065	AMP	6083	HMDB0000045	Control	24	8-2	pmol/10^6 cells (standardized)	6.47588
A_0065	AMP	6083	HMDB0000045	Control	24	8-3	pmol/10^6 cells (standardized)
A_0065	AMP	6083	HMDB0000045	Infected	2	5-1	pmol/10^6 cells (standardized)	4.82836
A_0065	AMP	6083	HMDB0000045	Infected	2	5-2	pmol/10^6 cells (standardized)	4.53497
A_0065	AMP	6083	HMDB0000045	Infected	2	5-3	pmol/10^6 cells (standardized)	2.8219
A_0065	AMP	6083	HMDB0000045	Infected	12	7-1	pmol/10^6 cells (standardized)	3.71826
A_0065	AMP	6083	HMDB0000045	Infected	12	7-2	pmol/10^6 cells (standardized)
A_0065	AMP	6083	HMDB0000045	Infected	12	7-3	pmol/10^6 cells (standardized)
A_0065	AMP	6083	HMDB0000045	Infected	24	9-1	pmol/10^6 cells (standardized)
A_0065	AMP	6083	HMDB0000045	Infected	24	9-2	pmol/10^6 cells (standardized)
A_0065	AMP	6083	HMDB0000045	Infected	24	9-3	pmol/10^6 cells (standardized)
C_0050	Anthranilic acid	227	HMDB0001123	Control	0	1	pmol/10^6 cells (standardized)
C_0050	Anthranilic acid	227	HMDB0001123	Control	0	2	pmol/10^6 cells (standardized)
C_0050	Anthranilic acid	227	HMDB0001123	Control	0	3	pmol/10^6 cells (standardized)
C_0050	Anthranilic acid	227	HMDB0001123	Control	2	4-1	pmol/10^6 cells (standardized)
C_0050	Anthranilic acid	227	HMDB0001123	Control	2	4-2	pmol/10^6 cells (standardized)
C_0050	Anthranilic acid	227	HMDB0001123	Control	2	4-3	pmol/10^6 cells (standardized)
C_0050	Anthranilic acid	227	HMDB0001123	Control	12	6-1	pmol/10^6 cells (standardized)
C_0050	Anthranilic acid	227	HMDB0001123	Control	12	6-2	pmol/10^6 cells (standardized)
C_0050	Anthranilic acid	227	HMDB0001123	Control	12	6-3	pmol/10^6 cells (standardized)
C_0050	Anthranilic acid	227	HMDB0001123	Control	24	8-1	pmol/10^6 cells (standardized)
C_0050	Anthranilic acid	227	HMDB0001123	Control	24	8-2	pmol/10^6 cells (standardized)
C_0050	Anthranilic acid	227	HMDB0001123	Control	24	8-3	pmol/10^6 cells (standardized)
C_0050	Anthranilic acid	227	HMDB0001123	Infected	2	5-1	pmol/10^6 cells (standardized)
C_0050	Anthranilic acid	227	HMDB0001123	Infected	2	5-2	pmol/10^6 cells (standardized)
C_0050	Anthranilic acid	227	HMDB0001123	Infected	2	5-3	pmol/10^6 cells (standardized)
C_0050	Anthranilic acid	227	HMDB0001123	Infected	12	7-1	pmol/10^6 cells (standardized)
C_0050	Anthranilic acid	227	HMDB0001123	Infected	12	7-2	pmol/10^6 cells (standardized)
C_0050	Anthranilic acid	227	HMDB0001123	Infected	12	7-3	pmol/10^6 cells (standardized)
C_0050	Anthranilic acid	227	HMDB0001123	Infected	24	9-1	pmol/10^6 cells (standardized)
C_0050	Anthranilic acid	227	HMDB0001123	Infected	24	9-2	pmol/10^6 cells (standardized)
C_0050	Anthranilic acid	227	HMDB0001123	Infected	24	9-3	pmol/10^6 cells (standardized)
C_0069	Arg	6322	HMDB0000517,HMDB0003416	Control	0	1	pmol/10^6 cells (standardized)	98.5273
C_0069	Arg	6322	HMDB0000517,HMDB0003416	Control	0	2	pmol/10^6 cells (standardized)	54.2383
C_0069	Arg	6322	HMDB0000517,HMDB0003416	Control	0	3	pmol/10^6 cells (standardized)	60.9598
C_0069	Arg	6322	HMDB0000517,HMDB0003416	Control	2	4-1	pmol/10^6 cells (standardized)	79.0928
C_0069	Arg	6322	HMDB0000517,HMDB0003416	Control	2	4-2	pmol/10^6 cells (standardized)	62.0324
C_0069	Arg	6322	HMDB0000517,HMDB0003416	Control	2	4-3	pmol/10^6 cells (standardized)	79.1822
C_0069	Arg	6322	HMDB0000517,HMDB0003416	Control	12	6-1	pmol/10^6 cells (standardized)	93.2245
C_0069	Arg	6322	HMDB0000517,HMDB0003416	Control	12	6-2	pmol/10^6 cells (standardized)	114.916
C_0069	Arg	6322	HMDB0000517,HMDB0003416	Control	12	6-3	pmol/10^6 cells (standardized)	113.257
C_0069	Arg	6322	HMDB0000517,HMDB0003416	Control	24	8-1	pmol/10^6 cells (standardized)	145.446
C_0069	Arg	6322	HMDB0000517,HMDB0003416	Control	24	8-2	pmol/10^6 cells (standardized)	258.185
C_0069	Arg	6322	HMDB0000517,HMDB0003416	Control	24	8-3	pmol/10^6 cells (standardized)	140.197
C_0069	Arg	6322	HMDB0000517,HMDB0003416	Infected	2	5-1	pmol/10^6 cells (standardized)	72.6738
C_0069	Arg	6322	HMDB0000517,HMDB0003416	Infected	2	5-2	pmol/10^6 cells (standardized)	67.5003
C_0069	Arg	6322	HMDB0000517,HMDB0003416	Infected	2	5-3	pmol/10^6 cells (standardized)	70.2283
C_0069	Arg	6322	HMDB0000517,HMDB0003416	Infected	12	7-1	pmol/10^6 cells (standardized)	66.5927
C_0069	Arg	6322	HMDB0000517,HMDB0003416	Infected	12	7-2	pmol/10^6 cells (standardized)	62.3976
C_0069	Arg	6322	HMDB0000517,HMDB0003416	Infected	12	7-3	pmol/10^6 cells (standardized)	62.7938
C_0069	Arg	6322	HMDB0000517,HMDB0003416	Infected	24	9-1	pmol/10^6 cells (standardized)	51.9247
C_0069	Arg	6322	HMDB0000517,HMDB0003416	Infected	24	9-2	pmol/10^6 cells (standardized)	43.6195
C_0069	Arg	6322	HMDB0000517,HMDB0003416	Infected	24	9-3	pmol/10^6 cells (standardized)	38.7877
C_0044	Asn	236	HMDB0000168,HMDB0033780	Control	0	1	pmol/10^6 cells (standardized)	232.229
C_0044	Asn	236	HMDB0000168,HMDB0033780	Control	0	2	pmol/10^6 cells (standardized)	123.086
C_0044	Asn	236	HMDB0000168,HMDB0033780	Control	0	3	pmol/10^6 cells (standardized)	131.151
C_0044	Asn	236	HMDB0000168,HMDB0033780	Control	2	4-1	pmol/10^6 cells (standardized)	256.812
C_0044	Asn	236	HMDB0000168,HMDB0033780	Control	2	4-2	pmol/10^6 cells (standardized)	164.766
C_0044	Asn	236	HMDB0000168,HMDB0033780	Control	2	4-3	pmol/10^6 cells (standardized)	302.419
C_0044	Asn	236	HMDB0000168,HMDB0033780	Control	12	6-1	pmol/10^6 cells (standardized)	200.371
C_0044	Asn	236	HMDB0000168,HMDB0033780	Control	12	6-2	pmol/10^6 cells (standardized)	317.848
C_0044	Asn	236	HMDB0000168,HMDB0033780	Control	12	6-3	pmol/10^6 cells (standardized)	342.891
C_0044	Asn	236	HMDB0000168,HMDB0033780	Control	24	8-1	pmol/10^6 cells (standardized)	162.839
C_0044	Asn	236	HMDB0000168,HMDB0033780	Control	24	8-2	pmol/10^6 cells (standardized)	397.633
C_0044	Asn	236	HMDB0000168,HMDB0033780	Control	24	8-3	pmol/10^6 cells (standardized)	180.647
C_0044	Asn	236	HMDB0000168,HMDB0033780	Infected	2	5-1	pmol/10^6 cells (standardized)	286.638
C_0044	Asn	236	HMDB0000168,HMDB0033780	Infected	2	5-2	pmol/10^6 cells (standardized)	194.683
C_0044	Asn	236	HMDB0000168,HMDB0033780	Infected	2	5-3	pmol/10^6 cells (standardized)	186.201
C_0044	Asn	236	HMDB0000168,HMDB0033780	Infected	12	7-1	pmol/10^6 cells (standardized)	174.395
C_0044	Asn	236	HMDB0000168,HMDB0033780	Infected	12	7-2	pmol/10^6 cells (standardized)	151.965
C_0044	Asn	236	HMDB0000168,HMDB0033780	Infected	12	7-3	pmol/10^6 cells (standardized)	162.41
C_0044	Asn	236	HMDB0000168,HMDB0033780	Infected	24	9-1	pmol/10^6 cells (standardized)	63.8339
C_0044	Asn	236	HMDB0000168,HMDB0033780	Infected	24	9-2	pmol/10^6 cells (standardized)	56.1309
C_0044	Asn	236	HMDB0000168,HMDB0033780	Infected	24	9-3	pmol/10^6 cells (standardized)	53.2336
C_0047	Asp	424	HMDB0000191,HMDB0006483	Control	0	1	pmol/10^6 cells (standardized)	22.0766
C_0047	Asp	424	HMDB0000191,HMDB0006483	Control	0	2	pmol/10^6 cells (standardized)	10.3228
C_0047	Asp	424	HMDB0000191,HMDB0006483	Control	0	3	pmol/10^6 cells (standardized)	8.95764
C_0047	Asp	424	HMDB0000191,HMDB0006483	Control	2	4-1	pmol/10^6 cells (standardized)	16.2297
C_0047	Asp	424	HMDB0000191,HMDB0006483	Control	2	4-2	pmol/10^6 cells (standardized)	17.0018
C_0047	Asp	424	HMDB0000191,HMDB0006483	Control	2	4-3	pmol/10^6 cells (standardized)	15.3436
C_0047	Asp	424	HMDB0000191,HMDB0006483	Control	12	6-1	pmol/10^6 cells (standardized)	8.55364
C_0047	Asp	424	HMDB0000191,HMDB0006483	Control	12	6-2	pmol/10^6 cells (standardized)	18.0913
C_0047	Asp	424	HMDB0000191,HMDB0006483	Control	12	6-3	pmol/10^6 cells (standardized)	17.67
C_0047	Asp	424	HMDB0000191,HMDB0006483	Control	24	8-1	pmol/10^6 cells (standardized)	7.05478
C_0047	Asp	424	HMDB0000191,HMDB0006483	Control	24	8-2	pmol/10^6 cells (standardized)	19.8331
C_0047	Asp	424	HMDB0000191,HMDB0006483	Control	24	8-3	pmol/10^6 cells (standardized)	7.647
C_0047	Asp	424	HMDB0000191,HMDB0006483	Infected	2	5-1	pmol/10^6 cells (standardized)	12.6059
C_0047	Asp	424	HMDB0000191,HMDB0006483	Infected	2	5-2	pmol/10^6 cells (standardized)	13.9021
C_0047	Asp	424	HMDB0000191,HMDB0006483	Infected	2	5-3	pmol/10^6 cells (standardized)	10.7797
C_0047	Asp	424	HMDB0000191,HMDB0006483	Infected	12	7-1	pmol/10^6 cells (standardized)	7.43873
C_0047	Asp	424	HMDB0000191,HMDB0006483	Infected	12	7-2	pmol/10^6 cells (standardized)	6.21366
C_0047	Asp	424	HMDB0000191,HMDB0006483	Infected	12	7-3	pmol/10^6 cells (standardized)	7.67801
C_0047	Asp	424	HMDB0000191,HMDB0006483	Infected	24	9-1	pmol/10^6 cells (standardized)	7.83075
C_0047	Asp	424	HMDB0000191,HMDB0006483	Infected	24	9-2	pmol/10^6 cells (standardized)	4.59877
C_0047	Asp	424	HMDB0000191,HMDB0006483	Infected	24	9-3	pmol/10^6 cells (standardized)	2.42224
A_0083	ATP	5957	HMDB0000538	Control	0	1	pmol/10^6 cells (standardized)	117.088
A_0083	ATP	5957	HMDB0000538	Control	0	2	pmol/10^6 cells (standardized)	45.9255
A_0083	ATP	5957	HMDB0000538	Control	0	3	pmol/10^6 cells (standardized)	64.34
A_0083	ATP	5957	HMDB0000538	Control	2	4-1	pmol/10^6 cells (standardized)	107.791
A_0083	ATP	5957	HMDB0000538	Control	2	4-2	pmol/10^6 cells (standardized)	63.286
A_0083	ATP	5957	HMDB0000538	Control	2	4-3	pmol/10^6 cells (standardized)	104.082
A_0083	ATP	5957	HMDB0000538	Control	12	6-1	pmol/10^6 cells (standardized)	85.143
A_0083	ATP	5957	HMDB0000538	Control	12	6-2	pmol/10^6 cells (standardized)	149.177
A_0083	ATP	5957	HMDB0000538	Control	12	6-3	pmol/10^6 cells (standardized)	125.628
A_0083	ATP	5957	HMDB0000538	Control	24	8-1	pmol/10^6 cells (standardized)	58.1537
A_0083	ATP	5957	HMDB0000538	Control	24	8-2	pmol/10^6 cells (standardized)	174.146
A_0083	ATP	5957	HMDB0000538	Control	24	8-3	pmol/10^6 cells (standardized)	61.066
A_0083	ATP	5957	HMDB0000538	Infected	2	5-1	pmol/10^6 cells (standardized)	90.822
A_0083	ATP	5957	HMDB0000538	Infected	2	5-2	pmol/10^6 cells (standardized)	73.7444
A_0083	ATP	5957	HMDB0000538	Infected	2	5-3	pmol/10^6 cells (standardized)	51.0715
A_0083	ATP	5957	HMDB0000538	Infected	12	7-1	pmol/10^6 cells (standardized)	66.9807
A_0083	ATP	5957	HMDB0000538	Infected	12	7-2	pmol/10^6 cells (standardized)	63.7177
A_0083	ATP	5957	HMDB0000538	Infected	12	7-3	pmol/10^6 cells (standardized)	60.4907
A_0083	ATP	5957	HMDB0000538	Infected	24	9-1	pmol/10^6 cells (standardized)	32.1717
A_0083	ATP	5957	HMDB0000538	Infected	24	9-2	pmol/10^6 cells (standardized)	35.7932
A_0083	ATP	5957	HMDB0000538	Infected	24	9-3	pmol/10^6 cells (standardized)	23.889
C_0027	Betaine	247	HMDB0000043	Control	0	1	pmol/10^6 cells (standardized)	108.346
C_0027	Betaine	247	HMDB0000043	Control	0	2	pmol/10^6 cells (standardized)	48.1708
C_0027	Betaine	247	HMDB0000043	Control	0	3	pmol/10^6 cells (standardized)	51.7808
C_0027	Betaine	247	HMDB0000043	Control	2	4-1	pmol/10^6 cells (standardized)	33.581
C_0027	Betaine	247	HMDB0000043	Control	2	4-2	pmol/10^6 cells (standardized)	32.3912
C_0027	Betaine	247	HMDB0000043	Control	2	4-3	pmol/10^6 cells (standardized)	49.8878
C_0027	Betaine	247	HMDB0000043	Control	12	6-1	pmol/10^6 cells (standardized)	68.8804
C_0027	Betaine	247	HMDB0000043	Control	12	6-2	pmol/10^6 cells (standardized)	84.8581
C_0027	Betaine	247	HMDB0000043	Control	12	6-3	pmol/10^6 cells (standardized)	81.8607
C_0027	Betaine	247	HMDB0000043	Control	24	8-1	pmol/10^6 cells (standardized)	73.7382
C_0027	Betaine	247	HMDB0000043	Control	24	8-2	pmol/10^6 cells (standardized)	154.446
C_0027	Betaine	247	HMDB0000043	Control	24	8-3	pmol/10^6 cells (standardized)	80.6759
C_0027	Betaine	247	HMDB0000043	Infected	2	5-1	pmol/10^6 cells (standardized)	59.2199
C_0027	Betaine	247	HMDB0000043	Infected	2	5-2	pmol/10^6 cells (standardized)	44.5781
C_0027	Betaine	247	HMDB0000043	Infected	2	5-3	pmol/10^6 cells (standardized)	55.4134
C_0027	Betaine	247	HMDB0000043	Infected	12	7-1	pmol/10^6 cells (standardized)	55.444
C_0027	Betaine	247	HMDB0000043	Infected	12	7-2	pmol/10^6 cells (standardized)	38.9424
C_0027	Betaine	247	HMDB0000043	Infected	12	7-3	pmol/10^6 cells (standardized)	46.5619
C_0027	Betaine	247	HMDB0000043	Infected	24	9-1	pmol/10^6 cells (standardized)	39.8345
C_0027	Betaine	247	HMDB0000043	Infected	24	9-2	pmol/10^6 cells (standardized)	28.2102
C_0027	Betaine	247	HMDB0000043	Infected	24	9-3	pmol/10^6 cells (standardized)
C_0031	Betaine aldehyde_+H2O	249		Control	0	1	pmol/10^6 cells (standardized)
C_0031	Betaine aldehyde_+H2O	249		Control	0	2	pmol/10^6 cells (standardized)
C_0031	Betaine aldehyde_+H2O	249		Control	0	3	pmol/10^6 cells (standardized)
C_0031	Betaine aldehyde_+H2O	249		Control	2	4-1	pmol/10^6 cells (standardized)
C_0031	Betaine aldehyde_+H2O	249		Control	2	4-2	pmol/10^6 cells (standardized)
C_0031	Betaine aldehyde_+H2O	249		Control	2	4-3	pmol/10^6 cells (standardized)
C_0031	Betaine aldehyde_+H2O	249		Control	12	6-1	pmol/10^6 cells (standardized)
C_0031	Betaine aldehyde_+H2O	249		Control	12	6-2	pmol/10^6 cells (standardized)
C_0031	Betaine aldehyde_+H2O	249		Control	12	6-3	pmol/10^6 cells (standardized)
C_0031	Betaine aldehyde_+H2O	249		Control	24	8-1	pmol/10^6 cells (standardized)
C_0031	Betaine aldehyde_+H2O	249		Control	24	8-2	pmol/10^6 cells (standardized)
C_0031	Betaine aldehyde_+H2O	249		Control	24	8-3	pmol/10^6 cells (standardized)
C_0031	Betaine aldehyde_+H2O	249		Infected	2	5-1	pmol/10^6 cells (standardized)
C_0031	Betaine aldehyde_+H2O	249		Infected	2	5-2	pmol/10^6 cells (standardized)
C_0031	Betaine aldehyde_+H2O	249		Infected	2	5-3	pmol/10^6 cells (standardized)
C_0031	Betaine aldehyde_+H2O	249		Infected	12	7-1	pmol/10^6 cells (standardized)
C_0031	Betaine aldehyde_+H2O	249		Infected	12	7-2	pmol/10^6 cells (standardized)
C_0031	Betaine aldehyde_+H2O	249		Infected	12	7-3	pmol/10^6 cells (standardized)
C_0031	Betaine aldehyde_+H2O	249		Infected	24	9-1	pmol/10^6 cells (standardized)
C_0031	Betaine aldehyde_+H2O	249		Infected	24	9-2	pmol/10^6 cells (standardized)
C_0031	Betaine aldehyde_+H2O	249		Infected	24	9-3	pmol/10^6 cells (standardized)
A_0062	cAMP	6076	HMDB0000058	Control	0	1	pmol/10^6 cells (standardized)
A_0062	cAMP	6076	HMDB0000058	Control	0	2	pmol/10^6 cells (standardized)
A_0062	cAMP	6076	HMDB0000058	Control	0	3	pmol/10^6 cells (standardized)
A_0062	cAMP	6076	HMDB0000058	Control	2	4-1	pmol/10^6 cells (standardized)
A_0062	cAMP	6076	HMDB0000058	Control	2	4-2	pmol/10^6 cells (standardized)
A_0062	cAMP	6076	HMDB0000058	Control	2	4-3	pmol/10^6 cells (standardized)
A_0062	cAMP	6076	HMDB0000058	Control	12	6-1	pmol/10^6 cells (standardized)
A_0062	cAMP	6076	HMDB0000058	Control	12	6-2	pmol/10^6 cells (standardized)
A_0062	cAMP	6076	HMDB0000058	Control	12	6-3	pmol/10^6 cells (standardized)
A_0062	cAMP	6076	HMDB0000058	Control	24	8-1	pmol/10^6 cells (standardized)
A_0062	cAMP	6076	HMDB0000058	Control	24	8-2	pmol/10^6 cells (standardized)
A_0062	cAMP	6076	HMDB0000058	Control	24	8-3	pmol/10^6 cells (standardized)
A_0062	cAMP	6076	HMDB0000058	Infected	2	5-1	pmol/10^6 cells (standardized)
A_0062	cAMP	6076	HMDB0000058	Infected	2	5-2	pmol/10^6 cells (standardized)
A_0062	cAMP	6076	HMDB0000058	Infected	2	5-3	pmol/10^6 cells (standardized)
A_0062	cAMP	6076	HMDB0000058	Infected	12	7-1	pmol/10^6 cells (standardized)
A_0062	cAMP	6076	HMDB0000058	Infected	12	7-2	pmol/10^6 cells (standardized)
A_0062	cAMP	6076	HMDB0000058	Infected	12	7-3	pmol/10^6 cells (standardized)
A_0062	cAMP	6076	HMDB0000058	Infected	24	9-1	pmol/10^6 cells (standardized)
A_0062	cAMP	6076	HMDB0000058	Infected	24	9-2	pmol/10^6 cells (standardized)
A_0062	cAMP	6076	HMDB0000058	Infected	24	9-3	pmol/10^6 cells (standardized)
C_0081	Carnosine	439224	HMDB0000033	Control	0	1	pmol/10^6 cells (standardized)
C_0081	Carnosine	439224	HMDB0000033	Control	0	2	pmol/10^6 cells (standardized)
C_0081	Carnosine	439224	HMDB0000033	Control	0	3	pmol/10^6 cells (standardized)
C_0081	Carnosine	439224	HMDB0000033	Control	2	4-1	pmol/10^6 cells (standardized)
C_0081	Carnosine	439224	HMDB0000033	Control	2	4-2	pmol/10^6 cells (standardized)
C_0081	Carnosine	439224	HMDB0000033	Control	2	4-3	pmol/10^6 cells (standardized)
C_0081	Carnosine	439224	HMDB0000033	Control	12	6-1	pmol/10^6 cells (standardized)
C_0081	Carnosine	439224	HMDB0000033	Control	12	6-2	pmol/10^6 cells (standardized)
C_0081	Carnosine	439224	HMDB0000033	Control	12	6-3	pmol/10^6 cells (standardized)
C_0081	Carnosine	439224	HMDB0000033	Control	24	8-1	pmol/10^6 cells (standardized)
C_0081	Carnosine	439224	HMDB0000033	Control	24	8-2	pmol/10^6 cells (standardized)
C_0081	Carnosine	439224	HMDB0000033	Control	24	8-3	pmol/10^6 cells (standardized)
C_0081	Carnosine	439224	HMDB0000033	Infected	2	5-1	pmol/10^6 cells (standardized)
C_0081	Carnosine	439224	HMDB0000033	Infected	2	5-2	pmol/10^6 cells (standardized)
C_0081	Carnosine	439224	HMDB0000033	Infected	2	5-3	pmol/10^6 cells (standardized)
C_0081	Carnosine	439224	HMDB0000033	Infected	12	7-1	pmol/10^6 cells (standardized)
C_0081	Carnosine	439224	HMDB0000033	Infected	12	7-2	pmol/10^6 cells (standardized)
C_0081	Carnosine	439224	HMDB0000033	Infected	12	7-3	pmol/10^6 cells (standardized)
C_0081	Carnosine	439224	HMDB0000033	Infected	24	9-1	pmol/10^6 cells (standardized)
C_0081	Carnosine	439224	HMDB0000033	Infected	24	9-2	pmol/10^6 cells (standardized)
C_0081	Carnosine	439224	HMDB0000033	Infected	24	9-3	pmol/10^6 cells (standardized)
A_0072	CDP	6132	HMDB0001546	Control	0	1	pmol/10^6 cells (standardized)
A_0072	CDP	6132	HMDB0001546	Control	0	2	pmol/10^6 cells (standardized)
A_0072	CDP	6132	HMDB0001546	Control	0	3	pmol/10^6 cells (standardized)
A_0072	CDP	6132	HMDB0001546	Control	2	4-1	pmol/10^6 cells (standardized)
A_0072	CDP	6132	HMDB0001546	Control	2	4-2	pmol/10^6 cells (standardized)
A_0072	CDP	6132	HMDB0001546	Control	2	4-3	pmol/10^6 cells (standardized)
A_0072	CDP	6132	HMDB0001546	Control	12	6-1	pmol/10^6 cells (standardized)
A_0072	CDP	6132	HMDB0001546	Control	12	6-2	pmol/10^6 cells (standardized)
A_0072	CDP	6132	HMDB0001546	Control	12	6-3	pmol/10^6 cells (standardized)
A_0072	CDP	6132	HMDB0001546	Control	24	8-1	pmol/10^6 cells (standardized)
A_0072	CDP	6132	HMDB0001546	Control	24	8-2	pmol/10^6 cells (standardized)
A_0072	CDP	6132	HMDB0001546	Control	24	8-3	pmol/10^6 cells (standardized)
A_0072	CDP	6132	HMDB0001546	Infected	2	5-1	pmol/10^6 cells (standardized)
A_0072	CDP	6132	HMDB0001546	Infected	2	5-2	pmol/10^6 cells (standardized)
A_0072	CDP	6132	HMDB0001546	Infected	2	5-3	pmol/10^6 cells (standardized)
A_0072	CDP	6132	HMDB0001546	Infected	12	7-1	pmol/10^6 cells (standardized)
A_0072	CDP	6132	HMDB0001546	Infected	12	7-2	pmol/10^6 cells (standardized)
A_0072	CDP	6132	HMDB0001546	Infected	12	7-3	pmol/10^6 cells (standardized)
A_0072	CDP	6132	HMDB0001546	Infected	24	9-1	pmol/10^6 cells (standardized)
A_0072	CDP	6132	HMDB0001546	Infected	24	9-2	pmol/10^6 cells (standardized)
A_0072	CDP	6132	HMDB0001546	Infected	24	9-3	pmol/10^6 cells (standardized)
A_0064	cGMP	24316	HMDB0001314	Control	0	1	pmol/10^6 cells (standardized)
A_0064	cGMP	24316	HMDB0001314	Control	0	2	pmol/10^6 cells (standardized)
A_0064	cGMP	24316	HMDB0001314	Control	0	3	pmol/10^6 cells (standardized)
A_0064	cGMP	24316	HMDB0001314	Control	2	4-1	pmol/10^6 cells (standardized)
A_0064	cGMP	24316	HMDB0001314	Control	2	4-2	pmol/10^6 cells (standardized)
A_0064	cGMP	24316	HMDB0001314	Control	2	4-3	pmol/10^6 cells (standardized)
A_0064	cGMP	24316	HMDB0001314	Control	12	6-1	pmol/10^6 cells (standardized)
A_0064	cGMP	24316	HMDB0001314	Control	12	6-2	pmol/10^6 cells (standardized)
A_0064	cGMP	24316	HMDB0001314	Control	12	6-3	pmol/10^6 cells (standardized)
A_0064	cGMP	24316	HMDB0001314	Control	24	8-1	pmol/10^6 cells (standardized)
A_0064	cGMP	24316	HMDB0001314	Control	24	8-2	pmol/10^6 cells (standardized)
A_0064	cGMP	24316	HMDB0001314	Control	24	8-3	pmol/10^6 cells (standardized)
A_0064	cGMP	24316	HMDB0001314	Infected	2	5-1	pmol/10^6 cells (standardized)
A_0064	cGMP	24316	HMDB0001314	Infected	2	5-2	pmol/10^6 cells (standardized)
A_0064	cGMP	24316	HMDB0001314	Infected	2	5-3	pmol/10^6 cells (standardized)
A_0064	cGMP	24316	HMDB0001314	Infected	12	7-1	pmol/10^6 cells (standardized)
A_0064	cGMP	24316	HMDB0001314	Infected	12	7-2	pmol/10^6 cells (standardized)
A_0064	cGMP	24316	HMDB0001314	Infected	12	7-3	pmol/10^6 cells (standardized)
A_0064	cGMP	24316	HMDB0001314	Infected	24	9-1	pmol/10^6 cells (standardized)
A_0064	cGMP	24316	HMDB0001314	Infected	24	9-2	pmol/10^6 cells (standardized)
A_0064	cGMP	24316	HMDB0001314	Infected	24	9-3	pmol/10^6 cells (standardized)
C_0018	Choline	305	HMDB0000097	Control	0	1	pmol/10^6 cells (standardized)	13.0576
C_0018	Choline	305	HMDB0000097	Control	0	2	pmol/10^6 cells (standardized)	6.43805
C_0018	Choline	305	HMDB0000097	Control	0	3	pmol/10^6 cells (standardized)	7.01946
C_0018	Choline	305	HMDB0000097	Control	2	4-1	pmol/10^6 cells (standardized)	10.9287
C_0018	Choline	305	HMDB0000097	Control	2	4-2	pmol/10^6 cells (standardized)	6.28829
C_0018	Choline	305	HMDB0000097	Control	2	4-3	pmol/10^6 cells (standardized)	9.29789
C_0018	Choline	305	HMDB0000097	Control	12	6-1	pmol/10^6 cells (standardized)	6.42303
C_0018	Choline	305	HMDB0000097	Control	12	6-2	pmol/10^6 cells (standardized)	8.86106
C_0018	Choline	305	HMDB0000097	Control	12	6-3	pmol/10^6 cells (standardized)	11.0055
C_0018	Choline	305	HMDB0000097	Control	24	8-1	pmol/10^6 cells (standardized)	3.7952
C_0018	Choline	305	HMDB0000097	Control	24	8-2	pmol/10^6 cells (standardized)	13.6642
C_0018	Choline	305	HMDB0000097	Control	24	8-3	pmol/10^6 cells (standardized)	5.71157
C_0018	Choline	305	HMDB0000097	Infected	2	5-1	pmol/10^6 cells (standardized)	7.39265
C_0018	Choline	305	HMDB0000097	Infected	2	5-2	pmol/10^6 cells (standardized)	7.10777
C_0018	Choline	305	HMDB0000097	Infected	2	5-3	pmol/10^6 cells (standardized)	8.0453
C_0018	Choline	305	HMDB0000097	Infected	12	7-1	pmol/10^6 cells (standardized)	7.28876
C_0018	Choline	305	HMDB0000097	Infected	12	7-2	pmol/10^6 cells (standardized)	7.0567
C_0018	Choline	305	HMDB0000097	Infected	12	7-3	pmol/10^6 cells (standardized)	6.30673
C_0018	Choline	305	HMDB0000097	Infected	24	9-1	pmol/10^6 cells (standardized)	2.06713
C_0018	Choline	305	HMDB0000097	Infected	24	9-2	pmol/10^6 cells (standardized)	3.09156
C_0018	Choline	305	HMDB0000097	Infected	24	9-3	pmol/10^6 cells (standardized)	1.78229
A_0040	cis-Aconitic acid	643757	HMDB0000072	Control	0	1	pmol/10^6 cells (standardized)	7.80463
A_0040	cis-Aconitic acid	643757	HMDB0000072	Control	0	2	pmol/10^6 cells (standardized)
A_0040	cis-Aconitic acid	643757	HMDB0000072	Control	0	3	pmol/10^6 cells (standardized)	4.1433
A_0040	cis-Aconitic acid	643757	HMDB0000072	Control	2	4-1	pmol/10^6 cells (standardized)	5.45285
A_0040	cis-Aconitic acid	643757	HMDB0000072	Control	2	4-2	pmol/10^6 cells (standardized)	3.51935
A_0040	cis-Aconitic acid	643757	HMDB0000072	Control	2	4-3	pmol/10^6 cells (standardized)	5.47553
A_0040	cis-Aconitic acid	643757	HMDB0000072	Control	12	6-1	pmol/10^6 cells (standardized)	4.90321
A_0040	cis-Aconitic acid	643757	HMDB0000072	Control	12	6-2	pmol/10^6 cells (standardized)	7.90415
A_0040	cis-Aconitic acid	643757	HMDB0000072	Control	12	6-3	pmol/10^6 cells (standardized)	6.86658
A_0040	cis-Aconitic acid	643757	HMDB0000072	Control	24	8-1	pmol/10^6 cells (standardized)
A_0040	cis-Aconitic acid	643757	HMDB0000072	Control	24	8-2	pmol/10^6 cells (standardized)	7.67148
A_0040	cis-Aconitic acid	643757	HMDB0000072	Control	24	8-3	pmol/10^6 cells (standardized)
A_0040	cis-Aconitic acid	643757	HMDB0000072	Infected	2	5-1	pmol/10^6 cells (standardized)
A_0040	cis-Aconitic acid	643757	HMDB0000072	Infected	2	5-2	pmol/10^6 cells (standardized)
A_0040	cis-Aconitic acid	643757	HMDB0000072	Infected	2	5-3	pmol/10^6 cells (standardized)	3.60997
A_0040	cis-Aconitic acid	643757	HMDB0000072	Infected	12	7-1	pmol/10^6 cells (standardized)
A_0040	cis-Aconitic acid	643757	HMDB0000072	Infected	12	7-2	pmol/10^6 cells (standardized)
A_0040	cis-Aconitic acid	643757	HMDB0000072	Infected	12	7-3	pmol/10^6 cells (standardized)
A_0040	cis-Aconitic acid	643757	HMDB0000072	Infected	24	9-1	pmol/10^6 cells (standardized)
A_0040	cis-Aconitic acid	643757	HMDB0000072	Infected	24	9-2	pmol/10^6 cells (standardized)
A_0040	cis-Aconitic acid	643757	HMDB0000072	Infected	24	9-3	pmol/10^6 cells (standardized)
A_0043	Citric acid	311	HMDB0000094	Control	0	1	pmol/10^6 cells (standardized)	157.229
A_0043	Citric acid	311	HMDB0000094	Control	0	2	pmol/10^6 cells (standardized)	71.2104
A_0043	Citric acid	311	HMDB0000094	Control	0	3	pmol/10^6 cells (standardized)	85.9141
A_0043	Citric acid	311	HMDB0000094	Control	2	4-1	pmol/10^6 cells (standardized)	111.205
A_0043	Citric acid	311	HMDB0000094	Control	2	4-2	pmol/10^6 cells (standardized)	83.8885
A_0043	Citric acid	311	HMDB0000094	Control	2	4-3	pmol/10^6 cells (standardized)	116.106
A_0043	Citric acid	311	HMDB0000094	Control	12	6-1	pmol/10^6 cells (standardized)	90.8394
A_0043	Citric acid	311	HMDB0000094	Control	12	6-2	pmol/10^6 cells (standardized)	140.335
A_0043	Citric acid	311	HMDB0000094	Control	12	6-3	pmol/10^6 cells (standardized)	137.467
A_0043	Citric acid	311	HMDB0000094	Control	24	8-1	pmol/10^6 cells (standardized)	86.7334
A_0043	Citric acid	311	HMDB0000094	Control	24	8-2	pmol/10^6 cells (standardized)	151.886
A_0043	Citric acid	311	HMDB0000094	Control	24	8-3	pmol/10^6 cells (standardized)	75.4743
A_0043	Citric acid	311	HMDB0000094	Infected	2	5-1	pmol/10^6 cells (standardized)	111.828
A_0043	Citric acid	311	HMDB0000094	Infected	2	5-2	pmol/10^6 cells (standardized)	84.4239
A_0043	Citric acid	311	HMDB0000094	Infected	2	5-3	pmol/10^6 cells (standardized)	72.2944
A_0043	Citric acid	311	HMDB0000094	Infected	12	7-1	pmol/10^6 cells (standardized)	72.0776
A_0043	Citric acid	311	HMDB0000094	Infected	12	7-2	pmol/10^6 cells (standardized)	68.8548
A_0043	Citric acid	311	HMDB0000094	Infected	12	7-3	pmol/10^6 cells (standardized)	70.6656
A_0043	Citric acid	311	HMDB0000094	Infected	24	9-1	pmol/10^6 cells (standardized)	35.5045
A_0043	Citric acid	311	HMDB0000094	Infected	24	9-2	pmol/10^6 cells (standardized)	23.9845
A_0043	Citric acid	311	HMDB0000094	Infected	24	9-3	pmol/10^6 cells (standardized)	23.0335
C_0071	Citrulline	9750	HMDB0000904	Control	0	1	pmol/10^6 cells (standardized)	4.62137
C_0071	Citrulline	9750	HMDB0000904	Control	0	2	pmol/10^6 cells (standardized)
C_0071	Citrulline	9750	HMDB0000904	Control	0	3	pmol/10^6 cells (standardized)	2.08435
C_0071	Citrulline	9750	HMDB0000904	Control	2	4-1	pmol/10^6 cells (standardized)
C_0071	Citrulline	9750	HMDB0000904	Control	2	4-2	pmol/10^6 cells (standardized)	4.01652
C_0071	Citrulline	9750	HMDB0000904	Control	2	4-3	pmol/10^6 cells (standardized)
C_0071	Citrulline	9750	HMDB0000904	Control	12	6-1	pmol/10^6 cells (standardized)
C_0071	Citrulline	9750	HMDB0000904	Control	12	6-2	pmol/10^6 cells (standardized)	1.53896
C_0071	Citrulline	9750	HMDB0000904	Control	12	6-3	pmol/10^6 cells (standardized)
C_0071	Citrulline	9750	HMDB0000904	Control	24	8-1	pmol/10^6 cells (standardized)
C_0071	Citrulline	9750	HMDB0000904	Control	24	8-2	pmol/10^6 cells (standardized)	3.12859
C_0071	Citrulline	9750	HMDB0000904	Control	24	8-3	pmol/10^6 cells (standardized)
C_0071	Citrulline	9750	HMDB0000904	Infected	2	5-1	pmol/10^6 cells (standardized)
C_0071	Citrulline	9750	HMDB0000904	Infected	2	5-2	pmol/10^6 cells (standardized)
C_0071	Citrulline	9750	HMDB0000904	Infected	2	5-3	pmol/10^6 cells (standardized)	1.75037
C_0071	Citrulline	9750	HMDB0000904	Infected	12	7-1	pmol/10^6 cells (standardized)
C_0071	Citrulline	9750	HMDB0000904	Infected	12	7-2	pmol/10^6 cells (standardized)
C_0071	Citrulline	9750	HMDB0000904	Infected	12	7-3	pmol/10^6 cells (standardized)
C_0071	Citrulline	9750	HMDB0000904	Infected	24	9-1	pmol/10^6 cells (standardized)
C_0071	Citrulline	9750	HMDB0000904	Infected	24	9-2	pmol/10^6 cells (standardized)
C_0071	Citrulline	9750	HMDB0000904	Infected	24	9-3	pmol/10^6 cells (standardized)
A_0060	CMP	6131	HMDB0000095	Control	0	1	pmol/10^6 cells (standardized)
A_0060	CMP	6131	HMDB0000095	Control	0	2	pmol/10^6 cells (standardized)
A_0060	CMP	6131	HMDB0000095	Control	0	3	pmol/10^6 cells (standardized)
A_0060	CMP	6131	HMDB0000095	Control	2	4-1	pmol/10^6 cells (standardized)
A_0060	CMP	6131	HMDB0000095	Control	2	4-2	pmol/10^6 cells (standardized)
A_0060	CMP	6131	HMDB0000095	Control	2	4-3	pmol/10^6 cells (standardized)
A_0060	CMP	6131	HMDB0000095	Control	12	6-1	pmol/10^6 cells (standardized)
A_0060	CMP	6131	HMDB0000095	Control	12	6-2	pmol/10^6 cells (standardized)
A_0060	CMP	6131	HMDB0000095	Control	12	6-3	pmol/10^6 cells (standardized)
A_0060	CMP	6131	HMDB0000095	Control	24	8-1	pmol/10^6 cells (standardized)
A_0060	CMP	6131	HMDB0000095	Control	24	8-2	pmol/10^6 cells (standardized)
A_0060	CMP	6131	HMDB0000095	Control	24	8-3	pmol/10^6 cells (standardized)
A_0060	CMP	6131	HMDB0000095	Infected	2	5-1	pmol/10^6 cells (standardized)
A_0060	CMP	6131	HMDB0000095	Infected	2	5-2	pmol/10^6 cells (standardized)
A_0060	CMP	6131	HMDB0000095	Infected	2	5-3	pmol/10^6 cells (standardized)
A_0060	CMP	6131	HMDB0000095	Infected	12	7-1	pmol/10^6 cells (standardized)
A_0060	CMP	6131	HMDB0000095	Infected	12	7-2	pmol/10^6 cells (standardized)
A_0060	CMP	6131	HMDB0000095	Infected	12	7-3	pmol/10^6 cells (standardized)
A_0060	CMP	6131	HMDB0000095	Infected	24	9-1	pmol/10^6 cells (standardized)
A_0060	CMP	6131	HMDB0000095	Infected	24	9-2	pmol/10^6 cells (standardized)
A_0060	CMP	6131	HMDB0000095	Infected	24	9-3	pmol/10^6 cells (standardized)
A_0069	CoA_divalent	87642		Control	0	1	pmol/10^6 cells (standardized)
A_0069	CoA_divalent	87642		Control	0	2	pmol/10^6 cells (standardized)
A_0069	CoA_divalent	87642		Control	0	3	pmol/10^6 cells (standardized)
A_0069	CoA_divalent	87642		Control	2	4-1	pmol/10^6 cells (standardized)
A_0069	CoA_divalent	87642		Control	2	4-2	pmol/10^6 cells (standardized)
A_0069	CoA_divalent	87642		Control	2	4-3	pmol/10^6 cells (standardized)
A_0069	CoA_divalent	87642		Control	12	6-1	pmol/10^6 cells (standardized)
A_0069	CoA_divalent	87642		Control	12	6-2	pmol/10^6 cells (standardized)
A_0069	CoA_divalent	87642		Control	12	6-3	pmol/10^6 cells (standardized)
A_0069	CoA_divalent	87642		Control	24	8-1	pmol/10^6 cells (standardized)
A_0069	CoA_divalent	87642		Control	24	8-2	pmol/10^6 cells (standardized)
A_0069	CoA_divalent	87642		Control	24	8-3	pmol/10^6 cells (standardized)
A_0069	CoA_divalent	87642		Infected	2	5-1	pmol/10^6 cells (standardized)
A_0069	CoA_divalent	87642		Infected	2	5-2	pmol/10^6 cells (standardized)
A_0069	CoA_divalent	87642		Infected	2	5-3	pmol/10^6 cells (standardized)
A_0069	CoA_divalent	87642		Infected	12	7-1	pmol/10^6 cells (standardized)
A_0069	CoA_divalent	87642		Infected	12	7-2	pmol/10^6 cells (standardized)
A_0069	CoA_divalent	87642		Infected	12	7-3	pmol/10^6 cells (standardized)
A_0069	CoA_divalent	87642		Infected	24	9-1	pmol/10^6 cells (standardized)
A_0069	CoA_divalent	87642		Infected	24	9-2	pmol/10^6 cells (standardized)
A_0069	CoA_divalent	87642		Infected	24	9-3	pmol/10^6 cells (standardized)
C_0040	Creatine	586	HMDB0000064	Control	0	1	pmol/10^6 cells (standardized)	454.54
C_0040	Creatine	586	HMDB0000064	Control	0	2	pmol/10^6 cells (standardized)	222.475
C_0040	Creatine	586	HMDB0000064	Control	0	3	pmol/10^6 cells (standardized)	261.489
C_0040	Creatine	586	HMDB0000064	Control	2	4-1	pmol/10^6 cells (standardized)	303.547
C_0040	Creatine	586	HMDB0000064	Control	2	4-2	pmol/10^6 cells (standardized)	236.866
C_0040	Creatine	586	HMDB0000064	Control	2	4-3	pmol/10^6 cells (standardized)	352.619
C_0040	Creatine	586	HMDB0000064	Control	12	6-1	pmol/10^6 cells (standardized)	321.828
C_0040	Creatine	586	HMDB0000064	Control	12	6-2	pmol/10^6 cells (standardized)	491.533
C_0040	Creatine	586	HMDB0000064	Control	12	6-3	pmol/10^6 cells (standardized)	427.152
C_0040	Creatine	586	HMDB0000064	Control	24	8-1	pmol/10^6 cells (standardized)	294.501
C_0040	Creatine	586	HMDB0000064	Control	24	8-2	pmol/10^6 cells (standardized)	572.016
C_0040	Creatine	586	HMDB0000064	Control	24	8-3	pmol/10^6 cells (standardized)	264.152
C_0040	Creatine	586	HMDB0000064	Infected	2	5-1	pmol/10^6 cells (standardized)	310.694
C_0040	Creatine	586	HMDB0000064	Infected	2	5-2	pmol/10^6 cells (standardized)	255.263
C_0040	Creatine	586	HMDB0000064	Infected	2	5-3	pmol/10^6 cells (standardized)	202.651
C_0040	Creatine	586	HMDB0000064	Infected	12	7-1	pmol/10^6 cells (standardized)	261.231
C_0040	Creatine	586	HMDB0000064	Infected	12	7-2	pmol/10^6 cells (standardized)	248.977
C_0040	Creatine	586	HMDB0000064	Infected	12	7-3	pmol/10^6 cells (standardized)	243.21
C_0040	Creatine	586	HMDB0000064	Infected	24	9-1	pmol/10^6 cells (standardized)	168.32
C_0040	Creatine	586	HMDB0000064	Infected	24	9-2	pmol/10^6 cells (standardized)	176.87
C_0040	Creatine	586	HMDB0000064	Infected	24	9-3	pmol/10^6 cells (standardized)	138.475
C_0024	Creatinine	588	HMDB0000562	Control	0	1	pmol/10^6 cells (standardized)	8.30318
C_0024	Creatinine	588	HMDB0000562	Control	0	2	pmol/10^6 cells (standardized)	3.81953
C_0024	Creatinine	588	HMDB0000562	Control	0	3	pmol/10^6 cells (standardized)	3.30431
C_0024	Creatinine	588	HMDB0000562	Control	2	4-1	pmol/10^6 cells (standardized)	4.30973
C_0024	Creatinine	588	HMDB0000562	Control	2	4-2	pmol/10^6 cells (standardized)	3.24423
C_0024	Creatinine	588	HMDB0000562	Control	2	4-3	pmol/10^6 cells (standardized)	3.73327
C_0024	Creatinine	588	HMDB0000562	Control	12	6-1	pmol/10^6 cells (standardized)	7.23323
C_0024	Creatinine	588	HMDB0000562	Control	12	6-2	pmol/10^6 cells (standardized)	7.48071
C_0024	Creatinine	588	HMDB0000562	Control	12	6-3	pmol/10^6 cells (standardized)	7.24455
C_0024	Creatinine	588	HMDB0000562	Control	24	8-1	pmol/10^6 cells (standardized)	6.2988
C_0024	Creatinine	588	HMDB0000562	Control	24	8-2	pmol/10^6 cells (standardized)	9.94731
C_0024	Creatinine	588	HMDB0000562	Control	24	8-3	pmol/10^6 cells (standardized)	6.48519
C_0024	Creatinine	588	HMDB0000562	Infected	2	5-1	pmol/10^6 cells (standardized)	3.26554
C_0024	Creatinine	588	HMDB0000562	Infected	2	5-2	pmol/10^6 cells (standardized)	4.40931
C_0024	Creatinine	588	HMDB0000562	Infected	2	5-3	pmol/10^6 cells (standardized)	4.80235
C_0024	Creatinine	588	HMDB0000562	Infected	12	7-1	pmol/10^6 cells (standardized)	5.21877
C_0024	Creatinine	588	HMDB0000562	Infected	12	7-2	pmol/10^6 cells (standardized)	5.34138
C_0024	Creatinine	588	HMDB0000562	Infected	12	7-3	pmol/10^6 cells (standardized)	3.68553
C_0024	Creatinine	588	HMDB0000562	Infected	24	9-1	pmol/10^6 cells (standardized)	3.44295
C_0024	Creatinine	588	HMDB0000562	Infected	24	9-2	pmol/10^6 cells (standardized)	2.58499
C_0024	Creatinine	588	HMDB0000562	Infected	24	9-3	pmol/10^6 cells (standardized)	2.66013
A_0080	CTP	6176	HMDB0000082	Control	0	1	pmol/10^6 cells (standardized)	22.2609
A_0080	CTP	6176	HMDB0000082	Control	0	2	pmol/10^6 cells (standardized)	8.6904
A_0080	CTP	6176	HMDB0000082	Control	0	3	pmol/10^6 cells (standardized)	12.3937
A_0080	CTP	6176	HMDB0000082	Control	2	4-1	pmol/10^6 cells (standardized)	17.0521
A_0080	CTP	6176	HMDB0000082	Control	2	4-2	pmol/10^6 cells (standardized)	9.8419
A_0080	CTP	6176	HMDB0000082	Control	2	4-3	pmol/10^6 cells (standardized)	15.8426
A_0080	CTP	6176	HMDB0000082	Control	12	6-1	pmol/10^6 cells (standardized)	10.6258
A_0080	CTP	6176	HMDB0000082	Control	12	6-2	pmol/10^6 cells (standardized)	19.2979
A_0080	CTP	6176	HMDB0000082	Control	12	6-3	pmol/10^6 cells (standardized)	15.3926
A_0080	CTP	6176	HMDB0000082	Control	24	8-1	pmol/10^6 cells (standardized)	7.79967
A_0080	CTP	6176	HMDB0000082	Control	24	8-2	pmol/10^6 cells (standardized)	19.8442
A_0080	CTP	6176	HMDB0000082	Control	24	8-3	pmol/10^6 cells (standardized)	7.19371
A_0080	CTP	6176	HMDB0000082	Infected	2	5-1	pmol/10^6 cells (standardized)	13.5952
A_0080	CTP	6176	HMDB0000082	Infected	2	5-2	pmol/10^6 cells (standardized)	13.8906
A_0080	CTP	6176	HMDB0000082	Infected	2	5-3	pmol/10^6 cells (standardized)	8.77699
A_0080	CTP	6176	HMDB0000082	Infected	12	7-1	pmol/10^6 cells (standardized)	10.3107
A_0080	CTP	6176	HMDB0000082	Infected	12	7-2	pmol/10^6 cells (standardized)	9.66112
A_0080	CTP	6176	HMDB0000082	Infected	12	7-3	pmol/10^6 cells (standardized)	9.49505
A_0080	CTP	6176	HMDB0000082	Infected	24	9-1	pmol/10^6 cells (standardized)	4.6965
A_0080	CTP	6176	HMDB0000082	Infected	24	9-2	pmol/10^6 cells (standardized)	6.98996
A_0080	CTP	6176	HMDB0000082	Infected	24	9-3	pmol/10^6 cells (standardized)
C_0033	Cys	594	HMDB0000574,HMDB0003417	Control	0	1	pmol/10^6 cells (standardized)	14.9912
C_0033	Cys	594	HMDB0000574,HMDB0003417	Control	0	2	pmol/10^6 cells (standardized)	8.09217
C_0033	Cys	594	HMDB0000574,HMDB0003417	Control	0	3	pmol/10^6 cells (standardized)	6.18344
C_0033	Cys	594	HMDB0000574,HMDB0003417	Control	2	4-1	pmol/10^6 cells (standardized)	19.6305
C_0033	Cys	594	HMDB0000574,HMDB0003417	Control	2	4-2	pmol/10^6 cells (standardized)	21.6412
C_0033	Cys	594	HMDB0000574,HMDB0003417	Control	2	4-3	pmol/10^6 cells (standardized)	30.6934
C_0033	Cys	594	HMDB0000574,HMDB0003417	Control	12	6-1	pmol/10^6 cells (standardized)	39.0391
C_0033	Cys	594	HMDB0000574,HMDB0003417	Control	12	6-2	pmol/10^6 cells (standardized)	52.9831
C_0033	Cys	594	HMDB0000574,HMDB0003417	Control	12	6-3	pmol/10^6 cells (standardized)	45.1181
C_0033	Cys	594	HMDB0000574,HMDB0003417	Control	24	8-1	pmol/10^6 cells (standardized)	35.4438
C_0033	Cys	594	HMDB0000574,HMDB0003417	Control	24	8-2	pmol/10^6 cells (standardized)	58.3248
C_0033	Cys	594	HMDB0000574,HMDB0003417	Control	24	8-3	pmol/10^6 cells (standardized)	27.528
C_0033	Cys	594	HMDB0000574,HMDB0003417	Infected	2	5-1	pmol/10^6 cells (standardized)	33.0518
C_0033	Cys	594	HMDB0000574,HMDB0003417	Infected	2	5-2	pmol/10^6 cells (standardized)	21.0755
C_0033	Cys	594	HMDB0000574,HMDB0003417	Infected	2	5-3	pmol/10^6 cells (standardized)	10.0429
C_0033	Cys	594	HMDB0000574,HMDB0003417	Infected	12	7-1	pmol/10^6 cells (standardized)	34.5253
C_0033	Cys	594	HMDB0000574,HMDB0003417	Infected	12	7-2	pmol/10^6 cells (standardized)	27.631
C_0033	Cys	594	HMDB0000574,HMDB0003417	Infected	12	7-3	pmol/10^6 cells (standardized)	30.7118
C_0033	Cys	594	HMDB0000574,HMDB0003417	Infected	24	9-1	pmol/10^6 cells (standardized)	16.6794
C_0033	Cys	594	HMDB0000574,HMDB0003417	Infected	24	9-2	pmol/10^6 cells (standardized)	12.9842
C_0033	Cys	594	HMDB0000574,HMDB0003417	Infected	24	9-3	pmol/10^6 cells (standardized)	9.08347
C_0085	Cytidine	6175	HMDB0000089	Control	0	1	pmol/10^6 cells (standardized)
C_0085	Cytidine	6175	HMDB0000089	Control	0	2	pmol/10^6 cells (standardized)
C_0085	Cytidine	6175	HMDB0000089	Control	0	3	pmol/10^6 cells (standardized)
C_0085	Cytidine	6175	HMDB0000089	Control	2	4-1	pmol/10^6 cells (standardized)
C_0085	Cytidine	6175	HMDB0000089	Control	2	4-2	pmol/10^6 cells (standardized)
C_0085	Cytidine	6175	HMDB0000089	Control	2	4-3	pmol/10^6 cells (standardized)
C_0085	Cytidine	6175	HMDB0000089	Control	12	6-1	pmol/10^6 cells (standardized)
C_0085	Cytidine	6175	HMDB0000089	Control	12	6-2	pmol/10^6 cells (standardized)
C_0085	Cytidine	6175	HMDB0000089	Control	12	6-3	pmol/10^6 cells (standardized)
C_0085	Cytidine	6175	HMDB0000089	Control	24	8-1	pmol/10^6 cells (standardized)
C_0085	Cytidine	6175	HMDB0000089	Control	24	8-2	pmol/10^6 cells (standardized)
C_0085	Cytidine	6175	HMDB0000089	Control	24	8-3	pmol/10^6 cells (standardized)
C_0085	Cytidine	6175	HMDB0000089	Infected	2	5-1	pmol/10^6 cells (standardized)
C_0085	Cytidine	6175	HMDB0000089	Infected	2	5-2	pmol/10^6 cells (standardized)
C_0085	Cytidine	6175	HMDB0000089	Infected	2	5-3	pmol/10^6 cells (standardized)
C_0085	Cytidine	6175	HMDB0000089	Infected	12	7-1	pmol/10^6 cells (standardized)
C_0085	Cytidine	6175	HMDB0000089	Infected	12	7-2	pmol/10^6 cells (standardized)
C_0085	Cytidine	6175	HMDB0000089	Infected	12	7-3	pmol/10^6 cells (standardized)	1.57387
C_0085	Cytidine	6175	HMDB0000089	Infected	24	9-1	pmol/10^6 cells (standardized)
C_0085	Cytidine	6175	HMDB0000089	Infected	24	9-2	pmol/10^6 cells (standardized)
C_0085	Cytidine	6175	HMDB0000089	Infected	24	9-3	pmol/10^6 cells (standardized)
C_0022	Cytosine	597	HMDB0000630	Control	0	1	pmol/10^6 cells (standardized)
C_0022	Cytosine	597	HMDB0000630	Control	0	2	pmol/10^6 cells (standardized)
C_0022	Cytosine	597	HMDB0000630	Control	0	3	pmol/10^6 cells (standardized)
C_0022	Cytosine	597	HMDB0000630	Control	2	4-1	pmol/10^6 cells (standardized)
C_0022	Cytosine	597	HMDB0000630	Control	2	4-2	pmol/10^6 cells (standardized)
C_0022	Cytosine	597	HMDB0000630	Control	2	4-3	pmol/10^6 cells (standardized)
C_0022	Cytosine	597	HMDB0000630	Control	12	6-1	pmol/10^6 cells (standardized)
C_0022	Cytosine	597	HMDB0000630	Control	12	6-2	pmol/10^6 cells (standardized)
C_0022	Cytosine	597	HMDB0000630	Control	12	6-3	pmol/10^6 cells (standardized)
C_0022	Cytosine	597	HMDB0000630	Control	24	8-1	pmol/10^6 cells (standardized)
C_0022	Cytosine	597	HMDB0000630	Control	24	8-2	pmol/10^6 cells (standardized)
C_0022	Cytosine	597	HMDB0000630	Control	24	8-3	pmol/10^6 cells (standardized)
C_0022	Cytosine	597	HMDB0000630	Infected	2	5-1	pmol/10^6 cells (standardized)
C_0022	Cytosine	597	HMDB0000630	Infected	2	5-2	pmol/10^6 cells (standardized)
C_0022	Cytosine	597	HMDB0000630	Infected	2	5-3	pmol/10^6 cells (standardized)
C_0022	Cytosine	597	HMDB0000630	Infected	12	7-1	pmol/10^6 cells (standardized)
C_0022	Cytosine	597	HMDB0000630	Infected	12	7-2	pmol/10^6 cells (standardized)
C_0022	Cytosine	597	HMDB0000630	Infected	12	7-3	pmol/10^6 cells (standardized)
C_0022	Cytosine	597	HMDB0000630	Infected	24	9-1	pmol/10^6 cells (standardized)
C_0022	Cytosine	597	HMDB0000630	Infected	24	9-2	pmol/10^6 cells (standardized)
C_0022	Cytosine	597	HMDB0000630	Infected	24	9-3	pmol/10^6 cells (standardized)
A_0082	dATP	15993	HMDB0001532	Control	0	1	pmol/10^6 cells (standardized)
A_0082	dATP	15993	HMDB0001532	Control	0	2	pmol/10^6 cells (standardized)
A_0082	dATP	15993	HMDB0001532	Control	0	3	pmol/10^6 cells (standardized)
A_0082	dATP	15993	HMDB0001532	Control	2	4-1	pmol/10^6 cells (standardized)
A_0082	dATP	15993	HMDB0001532	Control	2	4-2	pmol/10^6 cells (standardized)
A_0082	dATP	15993	HMDB0001532	Control	2	4-3	pmol/10^6 cells (standardized)
A_0082	dATP	15993	HMDB0001532	Control	12	6-1	pmol/10^6 cells (standardized)
A_0082	dATP	15993	HMDB0001532	Control	12	6-2	pmol/10^6 cells (standardized)
A_0082	dATP	15993	HMDB0001532	Control	12	6-3	pmol/10^6 cells (standardized)
A_0082	dATP	15993	HMDB0001532	Control	24	8-1	pmol/10^6 cells (standardized)
A_0082	dATP	15993	HMDB0001532	Control	24	8-2	pmol/10^6 cells (standardized)
A_0082	dATP	15993	HMDB0001532	Control	24	8-3	pmol/10^6 cells (standardized)
A_0082	dATP	15993	HMDB0001532	Infected	2	5-1	pmol/10^6 cells (standardized)
A_0082	dATP	15993	HMDB0001532	Infected	2	5-2	pmol/10^6 cells (standardized)
A_0082	dATP	15993	HMDB0001532	Infected	2	5-3	pmol/10^6 cells (standardized)
A_0082	dATP	15993	HMDB0001532	Infected	12	7-1	pmol/10^6 cells (standardized)
A_0082	dATP	15993	HMDB0001532	Infected	12	7-2	pmol/10^6 cells (standardized)
A_0082	dATP	15993	HMDB0001532	Infected	12	7-3	pmol/10^6 cells (standardized)
A_0082	dATP	15993	HMDB0001532	Infected	24	9-1	pmol/10^6 cells (standardized)
A_0082	dATP	15993	HMDB0001532	Infected	24	9-2	pmol/10^6 cells (standardized)
A_0082	dATP	15993	HMDB0001532	Infected	24	9-3	pmol/10^6 cells (standardized)
A_0078	dCTP	65091	HMDB0000998	Control	0	1	pmol/10^6 cells (standardized)
A_0078	dCTP	65091	HMDB0000998	Control	0	2	pmol/10^6 cells (standardized)
A_0078	dCTP	65091	HMDB0000998	Control	0	3	pmol/10^6 cells (standardized)
A_0078	dCTP	65091	HMDB0000998	Control	2	4-1	pmol/10^6 cells (standardized)
A_0078	dCTP	65091	HMDB0000998	Control	2	4-2	pmol/10^6 cells (standardized)
A_0078	dCTP	65091	HMDB0000998	Control	2	4-3	pmol/10^6 cells (standardized)
A_0078	dCTP	65091	HMDB0000998	Control	12	6-1	pmol/10^6 cells (standardized)
A_0078	dCTP	65091	HMDB0000998	Control	12	6-2	pmol/10^6 cells (standardized)
A_0078	dCTP	65091	HMDB0000998	Control	12	6-3	pmol/10^6 cells (standardized)
A_0078	dCTP	65091	HMDB0000998	Control	24	8-1	pmol/10^6 cells (standardized)
A_0078	dCTP	65091	HMDB0000998	Control	24	8-2	pmol/10^6 cells (standardized)
A_0078	dCTP	65091	HMDB0000998	Control	24	8-3	pmol/10^6 cells (standardized)
A_0078	dCTP	65091	HMDB0000998	Infected	2	5-1	pmol/10^6 cells (standardized)
A_0078	dCTP	65091	HMDB0000998	Infected	2	5-2	pmol/10^6 cells (standardized)
A_0078	dCTP	65091	HMDB0000998	Infected	2	5-3	pmol/10^6 cells (standardized)
A_0078	dCTP	65091	HMDB0000998	Infected	12	7-1	pmol/10^6 cells (standardized)
A_0078	dCTP	65091	HMDB0000998	Infected	12	7-2	pmol/10^6 cells (standardized)
A_0078	dCTP	65091	HMDB0000998	Infected	12	7-3	pmol/10^6 cells (standardized)
A_0078	dCTP	65091	HMDB0000998	Infected	24	9-1	pmol/10^6 cells (standardized)
A_0078	dCTP	65091	HMDB0000998	Infected	24	9-2	pmol/10^6 cells (standardized)
A_0078	dCTP	65091	HMDB0000998	Infected	24	9-3	pmol/10^6 cells (standardized)
A_0035	Dihydroxyacetone phosphate	668	HMDB0001473	Control	0	1	pmol/10^6 cells (standardized)	29.8865
A_0035	Dihydroxyacetone phosphate	668	HMDB0001473	Control	0	2	pmol/10^6 cells (standardized)	18.5089
A_0035	Dihydroxyacetone phosphate	668	HMDB0001473	Control	0	3	pmol/10^6 cells (standardized)	21.2404
A_0035	Dihydroxyacetone phosphate	668	HMDB0001473	Control	2	4-1	pmol/10^6 cells (standardized)	7.03539
A_0035	Dihydroxyacetone phosphate	668	HMDB0001473	Control	2	4-2	pmol/10^6 cells (standardized)
A_0035	Dihydroxyacetone phosphate	668	HMDB0001473	Control	2	4-3	pmol/10^6 cells (standardized)	6.10403
A_0035	Dihydroxyacetone phosphate	668	HMDB0001473	Control	12	6-1	pmol/10^6 cells (standardized)	14.4155
A_0035	Dihydroxyacetone phosphate	668	HMDB0001473	Control	12	6-2	pmol/10^6 cells (standardized)	17.589
A_0035	Dihydroxyacetone phosphate	668	HMDB0001473	Control	12	6-3	pmol/10^6 cells (standardized)	11.497
A_0035	Dihydroxyacetone phosphate	668	HMDB0001473	Control	24	8-1	pmol/10^6 cells (standardized)	8.0097
A_0035	Dihydroxyacetone phosphate	668	HMDB0001473	Control	24	8-2	pmol/10^6 cells (standardized)	14.2948
A_0035	Dihydroxyacetone phosphate	668	HMDB0001473	Control	24	8-3	pmol/10^6 cells (standardized)	7.50182
A_0035	Dihydroxyacetone phosphate	668	HMDB0001473	Infected	2	5-1	pmol/10^6 cells (standardized)	10.7977
A_0035	Dihydroxyacetone phosphate	668	HMDB0001473	Infected	2	5-2	pmol/10^6 cells (standardized)	7.2648
A_0035	Dihydroxyacetone phosphate	668	HMDB0001473	Infected	2	5-3	pmol/10^6 cells (standardized)	6.9335
A_0035	Dihydroxyacetone phosphate	668	HMDB0001473	Infected	12	7-1	pmol/10^6 cells (standardized)	16.6542
A_0035	Dihydroxyacetone phosphate	668	HMDB0001473	Infected	12	7-2	pmol/10^6 cells (standardized)	13.705
A_0035	Dihydroxyacetone phosphate	668	HMDB0001473	Infected	12	7-3	pmol/10^6 cells (standardized)	12.4976
A_0035	Dihydroxyacetone phosphate	668	HMDB0001473	Infected	24	9-1	pmol/10^6 cells (standardized)	18.7171
A_0035	Dihydroxyacetone phosphate	668	HMDB0001473	Infected	24	9-2	pmol/10^6 cells (standardized)	27.1398
A_0035	Dihydroxyacetone phosphate	668	HMDB0001473	Infected	24	9-3	pmol/10^6 cells (standardized)	13.7172
A_0071	dTDP	164628	HMDB0001274	Control	0	1	pmol/10^6 cells (standardized)
A_0071	dTDP	164628	HMDB0001274	Control	0	2	pmol/10^6 cells (standardized)
A_0071	dTDP	164628	HMDB0001274	Control	0	3	pmol/10^6 cells (standardized)
A_0071	dTDP	164628	HMDB0001274	Control	2	4-1	pmol/10^6 cells (standardized)
A_0071	dTDP	164628	HMDB0001274	Control	2	4-2	pmol/10^6 cells (standardized)
A_0071	dTDP	164628	HMDB0001274	Control	2	4-3	pmol/10^6 cells (standardized)
A_0071	dTDP	164628	HMDB0001274	Control	12	6-1	pmol/10^6 cells (standardized)
A_0071	dTDP	164628	HMDB0001274	Control	12	6-2	pmol/10^6 cells (standardized)
A_0071	dTDP	164628	HMDB0001274	Control	12	6-3	pmol/10^6 cells (standardized)
A_0071	dTDP	164628	HMDB0001274	Control	24	8-1	pmol/10^6 cells (standardized)
A_0071	dTDP	164628	HMDB0001274	Control	24	8-2	pmol/10^6 cells (standardized)
A_0071	dTDP	164628	HMDB0001274	Control	24	8-3	pmol/10^6 cells (standardized)
A_0071	dTDP	164628	HMDB0001274	Infected	2	5-1	pmol/10^6 cells (standardized)
A_0071	dTDP	164628	HMDB0001274	Infected	2	5-2	pmol/10^6 cells (standardized)
A_0071	dTDP	164628	HMDB0001274	Infected	2	5-3	pmol/10^6 cells (standardized)
A_0071	dTDP	164628	HMDB0001274	Infected	12	7-1	pmol/10^6 cells (standardized)
A_0071	dTDP	164628	HMDB0001274	Infected	12	7-2	pmol/10^6 cells (standardized)
A_0071	dTDP	164628	HMDB0001274	Infected	12	7-3	pmol/10^6 cells (standardized)
A_0071	dTDP	164628	HMDB0001274	Infected	24	9-1	pmol/10^6 cells (standardized)
A_0071	dTDP	164628	HMDB0001274	Infected	24	9-2	pmol/10^6 cells (standardized)
A_0071	dTDP	164628	HMDB0001274	Infected	24	9-3	pmol/10^6 cells (standardized)
A_0059	dTMP	9700	HMDB0001227	Control	0	1	pmol/10^6 cells (standardized)
A_0059	dTMP	9700	HMDB0001227	Control	0	2	pmol/10^6 cells (standardized)
A_0059	dTMP	9700	HMDB0001227	Control	0	3	pmol/10^6 cells (standardized)
A_0059	dTMP	9700	HMDB0001227	Control	2	4-1	pmol/10^6 cells (standardized)
A_0059	dTMP	9700	HMDB0001227	Control	2	4-2	pmol/10^6 cells (standardized)
A_0059	dTMP	9700	HMDB0001227	Control	2	4-3	pmol/10^6 cells (standardized)
A_0059	dTMP	9700	HMDB0001227	Control	12	6-1	pmol/10^6 cells (standardized)
A_0059	dTMP	9700	HMDB0001227	Control	12	6-2	pmol/10^6 cells (standardized)
A_0059	dTMP	9700	HMDB0001227	Control	12	6-3	pmol/10^6 cells (standardized)
A_0059	dTMP	9700	HMDB0001227	Control	24	8-1	pmol/10^6 cells (standardized)
A_0059	dTMP	9700	HMDB0001227	Control	24	8-2	pmol/10^6 cells (standardized)
A_0059	dTMP	9700	HMDB0001227	Control	24	8-3	pmol/10^6 cells (standardized)
A_0059	dTMP	9700	HMDB0001227	Infected	2	5-1	pmol/10^6 cells (standardized)
A_0059	dTMP	9700	HMDB0001227	Infected	2	5-2	pmol/10^6 cells (standardized)
A_0059	dTMP	9700	HMDB0001227	Infected	2	5-3	pmol/10^6 cells (standardized)
A_0059	dTMP	9700	HMDB0001227	Infected	12	7-1	pmol/10^6 cells (standardized)
A_0059	dTMP	9700	HMDB0001227	Infected	12	7-2	pmol/10^6 cells (standardized)
A_0059	dTMP	9700	HMDB0001227	Infected	12	7-3	pmol/10^6 cells (standardized)
A_0059	dTMP	9700	HMDB0001227	Infected	24	9-1	pmol/10^6 cells (standardized)
A_0059	dTMP	9700	HMDB0001227	Infected	24	9-2	pmol/10^6 cells (standardized)
A_0059	dTMP	9700	HMDB0001227	Infected	24	9-3	pmol/10^6 cells (standardized)
A_0079	dTTP	64968	HMDB0001342	Control	0	1	pmol/10^6 cells (standardized)
A_0079	dTTP	64968	HMDB0001342	Control	0	2	pmol/10^6 cells (standardized)
A_0079	dTTP	64968	HMDB0001342	Control	0	3	pmol/10^6 cells (standardized)
A_0079	dTTP	64968	HMDB0001342	Control	2	4-1	pmol/10^6 cells (standardized)
A_0079	dTTP	64968	HMDB0001342	Control	2	4-2	pmol/10^6 cells (standardized)
A_0079	dTTP	64968	HMDB0001342	Control	2	4-3	pmol/10^6 cells (standardized)
A_0079	dTTP	64968	HMDB0001342	Control	12	6-1	pmol/10^6 cells (standardized)
A_0079	dTTP	64968	HMDB0001342	Control	12	6-2	pmol/10^6 cells (standardized)
A_0079	dTTP	64968	HMDB0001342	Control	12	6-3	pmol/10^6 cells (standardized)
A_0079	dTTP	64968	HMDB0001342	Control	24	8-1	pmol/10^6 cells (standardized)
A_0079	dTTP	64968	HMDB0001342	Control	24	8-2	pmol/10^6 cells (standardized)
A_0079	dTTP	64968	HMDB0001342	Control	24	8-3	pmol/10^6 cells (standardized)
A_0079	dTTP	64968	HMDB0001342	Infected	2	5-1	pmol/10^6 cells (standardized)
A_0079	dTTP	64968	HMDB0001342	Infected	2	5-2	pmol/10^6 cells (standardized)
A_0079	dTTP	64968	HMDB0001342	Infected	2	5-3	pmol/10^6 cells (standardized)
A_0079	dTTP	64968	HMDB0001342	Infected	12	7-1	pmol/10^6 cells (standardized)
A_0079	dTTP	64968	HMDB0001342	Infected	12	7-2	pmol/10^6 cells (standardized)
A_0079	dTTP	64968	HMDB0001342	Infected	12	7-3	pmol/10^6 cells (standardized)
A_0079	dTTP	64968	HMDB0001342	Infected	24	9-1	pmol/10^6 cells (standardized)
A_0079	dTTP	64968	HMDB0001342	Infected	24	9-2	pmol/10^6 cells (standardized)
A_0079	dTTP	64968	HMDB0001342	Infected	24	9-3	pmol/10^6 cells (standardized)
A_0047	Erythrose 4-phosphate	122357	HMDB0001321	Control	0	1	pmol/10^6 cells (standardized)
A_0047	Erythrose 4-phosphate	122357	HMDB0001321	Control	0	2	pmol/10^6 cells (standardized)
A_0047	Erythrose 4-phosphate	122357	HMDB0001321	Control	0	3	pmol/10^6 cells (standardized)
A_0047	Erythrose 4-phosphate	122357	HMDB0001321	Control	2	4-1	pmol/10^6 cells (standardized)
A_0047	Erythrose 4-phosphate	122357	HMDB0001321	Control	2	4-2	pmol/10^6 cells (standardized)
A_0047	Erythrose 4-phosphate	122357	HMDB0001321	Control	2	4-3	pmol/10^6 cells (standardized)
A_0047	Erythrose 4-phosphate	122357	HMDB0001321	Control	12	6-1	pmol/10^6 cells (standardized)
A_0047	Erythrose 4-phosphate	122357	HMDB0001321	Control	12	6-2	pmol/10^6 cells (standardized)
A_0047	Erythrose 4-phosphate	122357	HMDB0001321	Control	12	6-3	pmol/10^6 cells (standardized)
A_0047	Erythrose 4-phosphate	122357	HMDB0001321	Control	24	8-1	pmol/10^6 cells (standardized)
A_0047	Erythrose 4-phosphate	122357	HMDB0001321	Control	24	8-2	pmol/10^6 cells (standardized)
A_0047	Erythrose 4-phosphate	122357	HMDB0001321	Control	24	8-3	pmol/10^6 cells (standardized)
A_0047	Erythrose 4-phosphate	122357	HMDB0001321	Infected	2	5-1	pmol/10^6 cells (standardized)
A_0047	Erythrose 4-phosphate	122357	HMDB0001321	Infected	2	5-2	pmol/10^6 cells (standardized)
A_0047	Erythrose 4-phosphate	122357	HMDB0001321	Infected	2	5-3	pmol/10^6 cells (standardized)
A_0047	Erythrose 4-phosphate	122357	HMDB0001321	Infected	12	7-1	pmol/10^6 cells (standardized)
A_0047	Erythrose 4-phosphate	122357	HMDB0001321	Infected	12	7-2	pmol/10^6 cells (standardized)
A_0047	Erythrose 4-phosphate	122357	HMDB0001321	Infected	12	7-3	pmol/10^6 cells (standardized)
A_0047	Erythrose 4-phosphate	122357	HMDB0001321	Infected	24	9-1	pmol/10^6 cells (standardized)
A_0047	Erythrose 4-phosphate	122357	HMDB0001321	Infected	24	9-2	pmol/10^6 cells (standardized)
A_0047	Erythrose 4-phosphate	122357	HMDB0001321	Infected	24	9-3	pmol/10^6 cells (standardized)
A_0063	Fructose 1,6-diphosphate	172313	HMDB0001058	Control	0	1	pmol/10^6 cells (standardized)	57.3532
A_0063	Fructose 1,6-diphosphate	172313	HMDB0001058	Control	0	2	pmol/10^6 cells (standardized)	31.207
A_0063	Fructose 1,6-diphosphate	172313	HMDB0001058	Control	0	3	pmol/10^6 cells (standardized)	36.9747
A_0063	Fructose 1,6-diphosphate	172313	HMDB0001058	Control	2	4-1	pmol/10^6 cells (standardized)	9.29331
A_0063	Fructose 1,6-diphosphate	172313	HMDB0001058	Control	2	4-2	pmol/10^6 cells (standardized)	5.30754
A_0063	Fructose 1,6-diphosphate	172313	HMDB0001058	Control	2	4-3	pmol/10^6 cells (standardized)	12.6581
A_0063	Fructose 1,6-diphosphate	172313	HMDB0001058	Control	12	6-1	pmol/10^6 cells (standardized)	9.1338
A_0063	Fructose 1,6-diphosphate	172313	HMDB0001058	Control	12	6-2	pmol/10^6 cells (standardized)	13.0376
A_0063	Fructose 1,6-diphosphate	172313	HMDB0001058	Control	12	6-3	pmol/10^6 cells (standardized)	11.3038
A_0063	Fructose 1,6-diphosphate	172313	HMDB0001058	Control	24	8-1	pmol/10^6 cells (standardized)
A_0063	Fructose 1,6-diphosphate	172313	HMDB0001058	Control	24	8-2	pmol/10^6 cells (standardized)	7.40769
A_0063	Fructose 1,6-diphosphate	172313	HMDB0001058	Control	24	8-3	pmol/10^6 cells (standardized)
A_0063	Fructose 1,6-diphosphate	172313	HMDB0001058	Infected	2	5-1	pmol/10^6 cells (standardized)	16.5953
A_0063	Fructose 1,6-diphosphate	172313	HMDB0001058	Infected	2	5-2	pmol/10^6 cells (standardized)	10.7835
A_0063	Fructose 1,6-diphosphate	172313	HMDB0001058	Infected	2	5-3	pmol/10^6 cells (standardized)	10.5995
A_0063	Fructose 1,6-diphosphate	172313	HMDB0001058	Infected	12	7-1	pmol/10^6 cells (standardized)	13.3426
A_0063	Fructose 1,6-diphosphate	172313	HMDB0001058	Infected	12	7-2	pmol/10^6 cells (standardized)	11.8996
A_0063	Fructose 1,6-diphosphate	172313	HMDB0001058	Infected	12	7-3	pmol/10^6 cells (standardized)	11.2873
A_0063	Fructose 1,6-diphosphate	172313	HMDB0001058	Infected	24	9-1	pmol/10^6 cells (standardized)	12.1537
A_0063	Fructose 1,6-diphosphate	172313	HMDB0001058	Infected	24	9-2	pmol/10^6 cells (standardized)	21.4592
A_0063	Fructose 1,6-diphosphate	172313	HMDB0001058	Infected	24	9-3	pmol/10^6 cells (standardized)	9.46952
A_0053	Fructose 6-phosphate	603	HMDB0000124	Control	0	1	pmol/10^6 cells (standardized)
A_0053	Fructose 6-phosphate	603	HMDB0000124	Control	0	2	pmol/10^6 cells (standardized)
A_0053	Fructose 6-phosphate	603	HMDB0000124	Control	0	3	pmol/10^6 cells (standardized)
A_0053	Fructose 6-phosphate	603	HMDB0000124	Control	2	4-1	pmol/10^6 cells (standardized)
A_0053	Fructose 6-phosphate	603	HMDB0000124	Control	2	4-2	pmol/10^6 cells (standardized)
A_0053	Fructose 6-phosphate	603	HMDB0000124	Control	2	4-3	pmol/10^6 cells (standardized)
A_0053	Fructose 6-phosphate	603	HMDB0000124	Control	12	6-1	pmol/10^6 cells (standardized)
A_0053	Fructose 6-phosphate	603	HMDB0000124	Control	12	6-2	pmol/10^6 cells (standardized)
A_0053	Fructose 6-phosphate	603	HMDB0000124	Control	12	6-3	pmol/10^6 cells (standardized)
A_0053	Fructose 6-phosphate	603	HMDB0000124	Control	24	8-1	pmol/10^6 cells (standardized)
A_0053	Fructose 6-phosphate	603	HMDB0000124	Control	24	8-2	pmol/10^6 cells (standardized)
A_0053	Fructose 6-phosphate	603	HMDB0000124	Control	24	8-3	pmol/10^6 cells (standardized)
A_0053	Fructose 6-phosphate	603	HMDB0000124	Infected	2	5-1	pmol/10^6 cells (standardized)
A_0053	Fructose 6-phosphate	603	HMDB0000124	Infected	2	5-2	pmol/10^6 cells (standardized)
A_0053	Fructose 6-phosphate	603	HMDB0000124	Infected	2	5-3	pmol/10^6 cells (standardized)
A_0053	Fructose 6-phosphate	603	HMDB0000124	Infected	12	7-1	pmol/10^6 cells (standardized)
A_0053	Fructose 6-phosphate	603	HMDB0000124	Infected	12	7-2	pmol/10^6 cells (standardized)
A_0053	Fructose 6-phosphate	603	HMDB0000124	Infected	12	7-3	pmol/10^6 cells (standardized)
A_0053	Fructose 6-phosphate	603	HMDB0000124	Infected	24	9-1	pmol/10^6 cells (standardized)
A_0053	Fructose 6-phosphate	603	HMDB0000124	Infected	24	9-2	pmol/10^6 cells (standardized)
A_0053	Fructose 6-phosphate	603	HMDB0000124	Infected	24	9-3	pmol/10^6 cells (standardized)
A_0011	Fumaric acid	444972	HMDB0000134	Control	0	1	pmol/10^6 cells (standardized)
A_0011	Fumaric acid	444972	HMDB0000134	Control	0	2	pmol/10^6 cells (standardized)
A_0011	Fumaric acid	444972	HMDB0000134	Control	0	3	pmol/10^6 cells (standardized)
A_0011	Fumaric acid	444972	HMDB0000134	Control	2	4-1	pmol/10^6 cells (standardized)
A_0011	Fumaric acid	444972	HMDB0000134	Control	2	4-2	pmol/10^6 cells (standardized)
A_0011	Fumaric acid	444972	HMDB0000134	Control	2	4-3	pmol/10^6 cells (standardized)
A_0011	Fumaric acid	444972	HMDB0000134	Control	12	6-1	pmol/10^6 cells (standardized)
A_0011	Fumaric acid	444972	HMDB0000134	Control	12	6-2	pmol/10^6 cells (standardized)
A_0011	Fumaric acid	444972	HMDB0000134	Control	12	6-3	pmol/10^6 cells (standardized)
A_0011	Fumaric acid	444972	HMDB0000134	Control	24	8-1	pmol/10^6 cells (standardized)
A_0011	Fumaric acid	444972	HMDB0000134	Control	24	8-2	pmol/10^6 cells (standardized)
A_0011	Fumaric acid	444972	HMDB0000134	Control	24	8-3	pmol/10^6 cells (standardized)
A_0011	Fumaric acid	444972	HMDB0000134	Infected	2	5-1	pmol/10^6 cells (standardized)
A_0011	Fumaric acid	444972	HMDB0000134	Infected	2	5-2	pmol/10^6 cells (standardized)
A_0011	Fumaric acid	444972	HMDB0000134	Infected	2	5-3	pmol/10^6 cells (standardized)
A_0011	Fumaric acid	444972	HMDB0000134	Infected	12	7-1	pmol/10^6 cells (standardized)
A_0011	Fumaric acid	444972	HMDB0000134	Infected	12	7-2	pmol/10^6 cells (standardized)
A_0011	Fumaric acid	444972	HMDB0000134	Infected	12	7-3	pmol/10^6 cells (standardized)
A_0011	Fumaric acid	444972	HMDB0000134	Infected	24	9-1	pmol/10^6 cells (standardized)
A_0011	Fumaric acid	444972	HMDB0000134	Infected	24	9-2	pmol/10^6 cells (standardized)
A_0011	Fumaric acid	444972	HMDB0000134	Infected	24	9-3	pmol/10^6 cells (standardized)
C_0016	GABA	119	HMDB0000112	Control	0	1	pmol/10^6 cells (standardized)	29.1147
C_0016	GABA	119	HMDB0000112	Control	0	2	pmol/10^6 cells (standardized)	14.1104
C_0016	GABA	119	HMDB0000112	Control	0	3	pmol/10^6 cells (standardized)	15.0532
C_0016	GABA	119	HMDB0000112	Control	2	4-1	pmol/10^6 cells (standardized)	13.1898
C_0016	GABA	119	HMDB0000112	Control	2	4-2	pmol/10^6 cells (standardized)	8.25379
C_0016	GABA	119	HMDB0000112	Control	2	4-3	pmol/10^6 cells (standardized)	14.6876
C_0016	GABA	119	HMDB0000112	Control	12	6-1	pmol/10^6 cells (standardized)	18.7676
C_0016	GABA	119	HMDB0000112	Control	12	6-2	pmol/10^6 cells (standardized)	23.7747
C_0016	GABA	119	HMDB0000112	Control	12	6-3	pmol/10^6 cells (standardized)	21.544
C_0016	GABA	119	HMDB0000112	Control	24	8-1	pmol/10^6 cells (standardized)	19.9797
C_0016	GABA	119	HMDB0000112	Control	24	8-2	pmol/10^6 cells (standardized)	39.3934
C_0016	GABA	119	HMDB0000112	Control	24	8-3	pmol/10^6 cells (standardized)	15.0387
C_0016	GABA	119	HMDB0000112	Infected	2	5-1	pmol/10^6 cells (standardized)	16.0992
C_0016	GABA	119	HMDB0000112	Infected	2	5-2	pmol/10^6 cells (standardized)	11.5567
C_0016	GABA	119	HMDB0000112	Infected	2	5-3	pmol/10^6 cells (standardized)	9.42837
C_0016	GABA	119	HMDB0000112	Infected	12	7-1	pmol/10^6 cells (standardized)	13.4878
C_0016	GABA	119	HMDB0000112	Infected	12	7-2	pmol/10^6 cells (standardized)	11.5363
C_0016	GABA	119	HMDB0000112	Infected	12	7-3	pmol/10^6 cells (standardized)	12.9606
C_0016	GABA	119	HMDB0000112	Infected	24	9-1	pmol/10^6 cells (standardized)	11.9835
C_0016	GABA	119	HMDB0000112	Infected	24	9-2	pmol/10^6 cells (standardized)	12.824
C_0016	GABA	119	HMDB0000112	Infected	24	9-3	pmol/10^6 cells (standardized)	10.5991
A_0077	GDP	8977	HMDB0001201	Control	0	1	pmol/10^6 cells (standardized)	5.26544
A_0077	GDP	8977	HMDB0001201	Control	0	2	pmol/10^6 cells (standardized)	1.97156
A_0077	GDP	8977	HMDB0001201	Control	0	3	pmol/10^6 cells (standardized)	2.10295
A_0077	GDP	8977	HMDB0001201	Control	2	4-1	pmol/10^6 cells (standardized)	3.60936
A_0077	GDP	8977	HMDB0001201	Control	2	4-2	pmol/10^6 cells (standardized)
A_0077	GDP	8977	HMDB0001201	Control	2	4-3	pmol/10^6 cells (standardized)	3.13291
A_0077	GDP	8977	HMDB0001201	Control	12	6-1	pmol/10^6 cells (standardized)	3.19587
A_0077	GDP	8977	HMDB0001201	Control	12	6-2	pmol/10^6 cells (standardized)	6.81429
A_0077	GDP	8977	HMDB0001201	Control	12	6-3	pmol/10^6 cells (standardized)	5.62424
A_0077	GDP	8977	HMDB0001201	Control	24	8-1	pmol/10^6 cells (standardized)
A_0077	GDP	8977	HMDB0001201	Control	24	8-2	pmol/10^6 cells (standardized)	5.98966
A_0077	GDP	8977	HMDB0001201	Control	24	8-3	pmol/10^6 cells (standardized)	3.16601
A_0077	GDP	8977	HMDB0001201	Infected	2	5-1	pmol/10^6 cells (standardized)
A_0077	GDP	8977	HMDB0001201	Infected	2	5-2	pmol/10^6 cells (standardized)
A_0077	GDP	8977	HMDB0001201	Infected	2	5-3	pmol/10^6 cells (standardized)
A_0077	GDP	8977	HMDB0001201	Infected	12	7-1	pmol/10^6 cells (standardized)
A_0077	GDP	8977	HMDB0001201	Infected	12	7-2	pmol/10^6 cells (standardized)
A_0077	GDP	8977	HMDB0001201	Infected	12	7-3	pmol/10^6 cells (standardized)
A_0077	GDP	8977	HMDB0001201	Infected	24	9-1	pmol/10^6 cells (standardized)
A_0077	GDP	8977	HMDB0001201	Infected	24	9-2	pmol/10^6 cells (standardized)
A_0077	GDP	8977	HMDB0001201	Infected	24	9-3	pmol/10^6 cells (standardized)
C_0057	Gln	738	HMDB0000641,HMDB0003423	Control	0	1	pmol/10^6 cells (standardized)	5.70983
C_0057	Gln	738	HMDB0000641,HMDB0003423	Control	0	2	pmol/10^6 cells (standardized)
C_0057	Gln	738	HMDB0000641,HMDB0003423	Control	0	3	pmol/10^6 cells (standardized)	1.62564
C_0057	Gln	738	HMDB0000641,HMDB0003423	Control	2	4-1	pmol/10^6 cells (standardized)	3.45778
C_0057	Gln	738	HMDB0000641,HMDB0003423	Control	2	4-2	pmol/10^6 cells (standardized)
C_0057	Gln	738	HMDB0000641,HMDB0003423	Control	2	4-3	pmol/10^6 cells (standardized)	3.08779
C_0057	Gln	738	HMDB0000641,HMDB0003423	Control	12	6-1	pmol/10^6 cells (standardized)	4.22848
C_0057	Gln	738	HMDB0000641,HMDB0003423	Control	12	6-2	pmol/10^6 cells (standardized)	5.50742
C_0057	Gln	738	HMDB0000641,HMDB0003423	Control	12	6-3	pmol/10^6 cells (standardized)
C_0057	Gln	738	HMDB0000641,HMDB0003423	Control	24	8-1	pmol/10^6 cells (standardized)
C_0057	Gln	738	HMDB0000641,HMDB0003423	Control	24	8-2	pmol/10^6 cells (standardized)	7.30619
C_0057	Gln	738	HMDB0000641,HMDB0003423	Control	24	8-3	pmol/10^6 cells (standardized)	4.30726
C_0057	Gln	738	HMDB0000641,HMDB0003423	Infected	2	5-1	pmol/10^6 cells (standardized)	4.10864
C_0057	Gln	738	HMDB0000641,HMDB0003423	Infected	2	5-2	pmol/10^6 cells (standardized)
C_0057	Gln	738	HMDB0000641,HMDB0003423	Infected	2	5-3	pmol/10^6 cells (standardized)
C_0057	Gln	738	HMDB0000641,HMDB0003423	Infected	12	7-1	pmol/10^6 cells (standardized)	3.31568
C_0057	Gln	738	HMDB0000641,HMDB0003423	Infected	12	7-2	pmol/10^6 cells (standardized)
C_0057	Gln	738	HMDB0000641,HMDB0003423	Infected	12	7-3	pmol/10^6 cells (standardized)	1.90585
C_0057	Gln	738	HMDB0000641,HMDB0003423	Infected	24	9-1	pmol/10^6 cells (standardized)	4.8455
C_0057	Gln	738	HMDB0000641,HMDB0003423	Infected	24	9-2	pmol/10^6 cells (standardized)	4.00441
C_0057	Gln	738	HMDB0000641,HMDB0003423	Infected	24	9-3	pmol/10^6 cells (standardized)
C_0059	Glu	611	HMDB0000148,HMDB0003339	Control	0	1	pmol/10^6 cells (standardized)	274.661
C_0059	Glu	611	HMDB0000148,HMDB0003339	Control	0	2	pmol/10^6 cells (standardized)	133.84
C_0059	Glu	611	HMDB0000148,HMDB0003339	Control	0	3	pmol/10^6 cells (standardized)	151.541
C_0059	Glu	611	HMDB0000148,HMDB0003339	Control	2	4-1	pmol/10^6 cells (standardized)	246.743
C_0059	Glu	611	HMDB0000148,HMDB0003339	Control	2	4-2	pmol/10^6 cells (standardized)	151.223
C_0059	Glu	611	HMDB0000148,HMDB0003339	Control	2	4-3	pmol/10^6 cells (standardized)	255.842
C_0059	Glu	611	HMDB0000148,HMDB0003339	Control	12	6-1	pmol/10^6 cells (standardized)	181.931
C_0059	Glu	611	HMDB0000148,HMDB0003339	Control	12	6-2	pmol/10^6 cells (standardized)	314.173
C_0059	Glu	611	HMDB0000148,HMDB0003339	Control	12	6-3	pmol/10^6 cells (standardized)	302.019
C_0059	Glu	611	HMDB0000148,HMDB0003339	Control	24	8-1	pmol/10^6 cells (standardized)	96.2483
C_0059	Glu	611	HMDB0000148,HMDB0003339	Control	24	8-2	pmol/10^6 cells (standardized)	244.747
C_0059	Glu	611	HMDB0000148,HMDB0003339	Control	24	8-3	pmol/10^6 cells (standardized)	104.727
C_0059	Glu	611	HMDB0000148,HMDB0003339	Infected	2	5-1	pmol/10^6 cells (standardized)	214.651
C_0059	Glu	611	HMDB0000148,HMDB0003339	Infected	2	5-2	pmol/10^6 cells (standardized)	167.117
C_0059	Glu	611	HMDB0000148,HMDB0003339	Infected	2	5-3	pmol/10^6 cells (standardized)	142.004
C_0059	Glu	611	HMDB0000148,HMDB0003339	Infected	12	7-1	pmol/10^6 cells (standardized)	143.763
C_0059	Glu	611	HMDB0000148,HMDB0003339	Infected	12	7-2	pmol/10^6 cells (standardized)	126.264
C_0059	Glu	611	HMDB0000148,HMDB0003339	Infected	12	7-3	pmol/10^6 cells (standardized)	132.132
C_0059	Glu	611	HMDB0000148,HMDB0003339	Infected	24	9-1	pmol/10^6 cells (standardized)	38.8564
C_0059	Glu	611	HMDB0000148,HMDB0003339	Infected	24	9-2	pmol/10^6 cells (standardized)	35.5208
C_0059	Glu	611	HMDB0000148,HMDB0003339	Infected	24	9-3	pmol/10^6 cells (standardized)	32.3495
A_0046	Gluconic acid	10690	HMDB0000625	Control	0	1	pmol/10^6 cells (standardized)	5.96191
A_0046	Gluconic acid	10690	HMDB0000625	Control	0	2	pmol/10^6 cells (standardized)	5.71354
A_0046	Gluconic acid	10690	HMDB0000625	Control	0	3	pmol/10^6 cells (standardized)	6.92718
A_0046	Gluconic acid	10690	HMDB0000625	Control	2	4-1	pmol/10^6 cells (standardized)	3.35479
A_0046	Gluconic acid	10690	HMDB0000625	Control	2	4-2	pmol/10^6 cells (standardized)	6.44073
A_0046	Gluconic acid	10690	HMDB0000625	Control	2	4-3	pmol/10^6 cells (standardized)	4.52082
A_0046	Gluconic acid	10690	HMDB0000625	Control	12	6-1	pmol/10^6 cells (standardized)	7.33311
A_0046	Gluconic acid	10690	HMDB0000625	Control	12	6-2	pmol/10^6 cells (standardized)	6.66078
A_0046	Gluconic acid	10690	HMDB0000625	Control	12	6-3	pmol/10^6 cells (standardized)	7.43288
A_0046	Gluconic acid	10690	HMDB0000625	Control	24	8-1	pmol/10^6 cells (standardized)	5.21955
A_0046	Gluconic acid	10690	HMDB0000625	Control	24	8-2	pmol/10^6 cells (standardized)	8.01582
A_0046	Gluconic acid	10690	HMDB0000625	Control	24	8-3	pmol/10^6 cells (standardized)	5.90989
A_0046	Gluconic acid	10690	HMDB0000625	Infected	2	5-1	pmol/10^6 cells (standardized)	5.64603
A_0046	Gluconic acid	10690	HMDB0000625	Infected	2	5-2	pmol/10^6 cells (standardized)	3.74919
A_0046	Gluconic acid	10690	HMDB0000625	Infected	2	5-3	pmol/10^6 cells (standardized)	6.00168
A_0046	Gluconic acid	10690	HMDB0000625	Infected	12	7-1	pmol/10^6 cells (standardized)	6.8898
A_0046	Gluconic acid	10690	HMDB0000625	Infected	12	7-2	pmol/10^6 cells (standardized)	4.75707
A_0046	Gluconic acid	10690	HMDB0000625	Infected	12	7-3	pmol/10^6 cells (standardized)	7.01956
A_0046	Gluconic acid	10690	HMDB0000625	Infected	24	9-1	pmol/10^6 cells (standardized)	6.06748
A_0046	Gluconic acid	10690	HMDB0000625	Infected	24	9-2	pmol/10^6 cells (standardized)	4.73088
A_0046	Gluconic acid	10690	HMDB0000625	Infected	24	9-3	pmol/10^6 cells (standardized)	5.11073
A_0054	Glucose 1-phosphate	65533	HMDB0001586	Control	0	1	pmol/10^6 cells (standardized)
A_0054	Glucose 1-phosphate	65533	HMDB0001586	Control	0	2	pmol/10^6 cells (standardized)
A_0054	Glucose 1-phosphate	65533	HMDB0001586	Control	0	3	pmol/10^6 cells (standardized)
A_0054	Glucose 1-phosphate	65533	HMDB0001586	Control	2	4-1	pmol/10^6 cells (standardized)
A_0054	Glucose 1-phosphate	65533	HMDB0001586	Control	2	4-2	pmol/10^6 cells (standardized)
A_0054	Glucose 1-phosphate	65533	HMDB0001586	Control	2	4-3	pmol/10^6 cells (standardized)
A_0054	Glucose 1-phosphate	65533	HMDB0001586	Control	12	6-1	pmol/10^6 cells (standardized)
A_0054	Glucose 1-phosphate	65533	HMDB0001586	Control	12	6-2	pmol/10^6 cells (standardized)
A_0054	Glucose 1-phosphate	65533	HMDB0001586	Control	12	6-3	pmol/10^6 cells (standardized)
A_0054	Glucose 1-phosphate	65533	HMDB0001586	Control	24	8-1	pmol/10^6 cells (standardized)
A_0054	Glucose 1-phosphate	65533	HMDB0001586	Control	24	8-2	pmol/10^6 cells (standardized)
A_0054	Glucose 1-phosphate	65533	HMDB0001586	Control	24	8-3	pmol/10^6 cells (standardized)
A_0054	Glucose 1-phosphate	65533	HMDB0001586	Infected	2	5-1	pmol/10^6 cells (standardized)
A_0054	Glucose 1-phosphate	65533	HMDB0001586	Infected	2	5-2	pmol/10^6 cells (standardized)
A_0054	Glucose 1-phosphate	65533	HMDB0001586	Infected	2	5-3	pmol/10^6 cells (standardized)
A_0054	Glucose 1-phosphate	65533	HMDB0001586	Infected	12	7-1	pmol/10^6 cells (standardized)
A_0054	Glucose 1-phosphate	65533	HMDB0001586	Infected	12	7-2	pmol/10^6 cells (standardized)
A_0054	Glucose 1-phosphate	65533	HMDB0001586	Infected	12	7-3	pmol/10^6 cells (standardized)
A_0054	Glucose 1-phosphate	65533	HMDB0001586	Infected	24	9-1	pmol/10^6 cells (standardized)
A_0054	Glucose 1-phosphate	65533	HMDB0001586	Infected	24	9-2	pmol/10^6 cells (standardized)
A_0054	Glucose 1-phosphate	65533	HMDB0001586	Infected	24	9-3	pmol/10^6 cells (standardized)
A_0055	Glucose 6-phosphate	5958	HMDB0001401	Control	0	1	pmol/10^6 cells (standardized)
A_0055	Glucose 6-phosphate	5958	HMDB0001401	Control	0	2	pmol/10^6 cells (standardized)
A_0055	Glucose 6-phosphate	5958	HMDB0001401	Control	0	3	pmol/10^6 cells (standardized)	2.40535
A_0055	Glucose 6-phosphate	5958	HMDB0001401	Control	2	4-1	pmol/10^6 cells (standardized)	3.76294
A_0055	Glucose 6-phosphate	5958	HMDB0001401	Control	2	4-2	pmol/10^6 cells (standardized)
A_0055	Glucose 6-phosphate	5958	HMDB0001401	Control	2	4-3	pmol/10^6 cells (standardized)	4.02572
A_0055	Glucose 6-phosphate	5958	HMDB0001401	Control	12	6-1	pmol/10^6 cells (standardized)
A_0055	Glucose 6-phosphate	5958	HMDB0001401	Control	12	6-2	pmol/10^6 cells (standardized)	4.55322
A_0055	Glucose 6-phosphate	5958	HMDB0001401	Control	12	6-3	pmol/10^6 cells (standardized)	4.81281
A_0055	Glucose 6-phosphate	5958	HMDB0001401	Control	24	8-1	pmol/10^6 cells (standardized)
A_0055	Glucose 6-phosphate	5958	HMDB0001401	Control	24	8-2	pmol/10^6 cells (standardized)
A_0055	Glucose 6-phosphate	5958	HMDB0001401	Control	24	8-3	pmol/10^6 cells (standardized)
A_0055	Glucose 6-phosphate	5958	HMDB0001401	Infected	2	5-1	pmol/10^6 cells (standardized)	6.78287
A_0055	Glucose 6-phosphate	5958	HMDB0001401	Infected	2	5-2	pmol/10^6 cells (standardized)	6.89101
A_0055	Glucose 6-phosphate	5958	HMDB0001401	Infected	2	5-3	pmol/10^6 cells (standardized)	4.84432
A_0055	Glucose 6-phosphate	5958	HMDB0001401	Infected	12	7-1	pmol/10^6 cells (standardized)
A_0055	Glucose 6-phosphate	5958	HMDB0001401	Infected	12	7-2	pmol/10^6 cells (standardized)	2.79914
A_0055	Glucose 6-phosphate	5958	HMDB0001401	Infected	12	7-3	pmol/10^6 cells (standardized)
A_0055	Glucose 6-phosphate	5958	HMDB0001401	Infected	24	9-1	pmol/10^6 cells (standardized)
A_0055	Glucose 6-phosphate	5958	HMDB0001401	Infected	24	9-2	pmol/10^6 cells (standardized)
A_0055	Glucose 6-phosphate	5958	HMDB0001401	Infected	24	9-3	pmol/10^6 cells (standardized)
C_0095	Glutathione (GSH)	124886	HMDB0000125	Control	0	1	pmol/10^6 cells (standardized)	221.77
C_0095	Glutathione (GSH)	124886	HMDB0000125	Control	0	2	pmol/10^6 cells (standardized)	94.9548
C_0095	Glutathione (GSH)	124886	HMDB0000125	Control	0	3	pmol/10^6 cells (standardized)	111.073
C_0095	Glutathione (GSH)	124886	HMDB0000125	Control	2	4-1	pmol/10^6 cells (standardized)	190.028
C_0095	Glutathione (GSH)	124886	HMDB0000125	Control	2	4-2	pmol/10^6 cells (standardized)	101.724
C_0095	Glutathione (GSH)	124886	HMDB0000125	Control	2	4-3	pmol/10^6 cells (standardized)	195.237
C_0095	Glutathione (GSH)	124886	HMDB0000125	Control	12	6-1	pmol/10^6 cells (standardized)	148.43
C_0095	Glutathione (GSH)	124886	HMDB0000125	Control	12	6-2	pmol/10^6 cells (standardized)	268.98
C_0095	Glutathione (GSH)	124886	HMDB0000125	Control	12	6-3	pmol/10^6 cells (standardized)	269.1
C_0095	Glutathione (GSH)	124886	HMDB0000125	Control	24	8-1	pmol/10^6 cells (standardized)	69.4361
C_0095	Glutathione (GSH)	124886	HMDB0000125	Control	24	8-2	pmol/10^6 cells (standardized)	193.411
C_0095	Glutathione (GSH)	124886	HMDB0000125	Control	24	8-3	pmol/10^6 cells (standardized)	65.4699
C_0095	Glutathione (GSH)	124886	HMDB0000125	Infected	2	5-1	pmol/10^6 cells (standardized)	173.247
C_0095	Glutathione (GSH)	124886	HMDB0000125	Infected	2	5-2	pmol/10^6 cells (standardized)	132.433
C_0095	Glutathione (GSH)	124886	HMDB0000125	Infected	2	5-3	pmol/10^6 cells (standardized)	96.5778
C_0095	Glutathione (GSH)	124886	HMDB0000125	Infected	12	7-1	pmol/10^6 cells (standardized)	120.312
C_0095	Glutathione (GSH)	124886	HMDB0000125	Infected	12	7-2	pmol/10^6 cells (standardized)	119.668
C_0095	Glutathione (GSH)	124886	HMDB0000125	Infected	12	7-3	pmol/10^6 cells (standardized)	100.745
C_0095	Glutathione (GSH)	124886	HMDB0000125	Infected	24	9-1	pmol/10^6 cells (standardized)	34.6982
C_0095	Glutathione (GSH)	124886	HMDB0000125	Infected	24	9-2	pmol/10^6 cells (standardized)	34.5602
C_0095	Glutathione (GSH)	124886	HMDB0000125	Infected	24	9-3	pmol/10^6 cells (standardized)	24.5667
C_0094	Glutathione (GSSG)_divalent	65359		Control	0	1	pmol/10^6 cells (standardized)	1.91462
C_0094	Glutathione (GSSG)_divalent	65359		Control	0	2	pmol/10^6 cells (standardized)	1.07347
C_0094	Glutathione (GSSG)_divalent	65359		Control	0	3	pmol/10^6 cells (standardized)	2.38983
C_0094	Glutathione (GSSG)_divalent	65359		Control	2	4-1	pmol/10^6 cells (standardized)	2.50151
C_0094	Glutathione (GSSG)_divalent	65359		Control	2	4-2	pmol/10^6 cells (standardized)	0.681581
C_0094	Glutathione (GSSG)_divalent	65359		Control	2	4-3	pmol/10^6 cells (standardized)	1.92466
C_0094	Glutathione (GSSG)_divalent	65359		Control	12	6-1	pmol/10^6 cells (standardized)	1.14648
C_0094	Glutathione (GSSG)_divalent	65359		Control	12	6-2	pmol/10^6 cells (standardized)	1.82301
C_0094	Glutathione (GSSG)_divalent	65359		Control	12	6-3	pmol/10^6 cells (standardized)	2.24721
C_0094	Glutathione (GSSG)_divalent	65359		Control	24	8-1	pmol/10^6 cells (standardized)
C_0094	Glutathione (GSSG)_divalent	65359		Control	24	8-2	pmol/10^6 cells (standardized)	1.46617
C_0094	Glutathione (GSSG)_divalent	65359		Control	24	8-3	pmol/10^6 cells (standardized)	0.673491
C_0094	Glutathione (GSSG)_divalent	65359		Infected	2	5-1	pmol/10^6 cells (standardized)	1.49073
C_0094	Glutathione (GSSG)_divalent	65359		Infected	2	5-2	pmol/10^6 cells (standardized)	2.05835
C_0094	Glutathione (GSSG)_divalent	65359		Infected	2	5-3	pmol/10^6 cells (standardized)	1.84821
C_0094	Glutathione (GSSG)_divalent	65359		Infected	12	7-1	pmol/10^6 cells (standardized)	0.929525
C_0094	Glutathione (GSSG)_divalent	65359		Infected	12	7-2	pmol/10^6 cells (standardized)
C_0094	Glutathione (GSSG)_divalent	65359		Infected	12	7-3	pmol/10^6 cells (standardized)
C_0094	Glutathione (GSSG)_divalent	65359		Infected	24	9-1	pmol/10^6 cells (standardized)
C_0094	Glutathione (GSSG)_divalent	65359		Infected	24	9-2	pmol/10^6 cells (standardized)
C_0094	Glutathione (GSSG)_divalent	65359		Infected	24	9-3	pmol/10^6 cells (standardized)
C_0004	Gly	750	HMDB0000123	Control	0	1	pmol/10^6 cells (standardized)	624.065
C_0004	Gly	750	HMDB0000123	Control	0	2	pmol/10^6 cells (standardized)	321.67
C_0004	Gly	750	HMDB0000123	Control	0	3	pmol/10^6 cells (standardized)	356.841
C_0004	Gly	750	HMDB0000123	Control	2	4-1	pmol/10^6 cells (standardized)	572.738
C_0004	Gly	750	HMDB0000123	Control	2	4-2	pmol/10^6 cells (standardized)	400.789
C_0004	Gly	750	HMDB0000123	Control	2	4-3	pmol/10^6 cells (standardized)	624.865
C_0004	Gly	750	HMDB0000123	Control	12	6-1	pmol/10^6 cells (standardized)	438.619
C_0004	Gly	750	HMDB0000123	Control	12	6-2	pmol/10^6 cells (standardized)	682.509
C_0004	Gly	750	HMDB0000123	Control	12	6-3	pmol/10^6 cells (standardized)	615.418
C_0004	Gly	750	HMDB0000123	Control	24	8-1	pmol/10^6 cells (standardized)	420.306
C_0004	Gly	750	HMDB0000123	Control	24	8-2	pmol/10^6 cells (standardized)	885.683
C_0004	Gly	750	HMDB0000123	Control	24	8-3	pmol/10^6 cells (standardized)	386.152
C_0004	Gly	750	HMDB0000123	Infected	2	5-1	pmol/10^6 cells (standardized)	624.344
C_0004	Gly	750	HMDB0000123	Infected	2	5-2	pmol/10^6 cells (standardized)	481.519
C_0004	Gly	750	HMDB0000123	Infected	2	5-3	pmol/10^6 cells (standardized)	418.761
C_0004	Gly	750	HMDB0000123	Infected	12	7-1	pmol/10^6 cells (standardized)	369.709
C_0004	Gly	750	HMDB0000123	Infected	12	7-2	pmol/10^6 cells (standardized)	328.125
C_0004	Gly	750	HMDB0000123	Infected	12	7-3	pmol/10^6 cells (standardized)	334.513
C_0004	Gly	750	HMDB0000123	Infected	24	9-1	pmol/10^6 cells (standardized)	195.802
C_0004	Gly	750	HMDB0000123	Infected	24	9-2	pmol/10^6 cells (standardized)	165.246
C_0004	Gly	750	HMDB0000123	Infected	24	9-3	pmol/10^6 cells (standardized)	138.652
A_0036	Glyceraldehyde 3-phosphate	729	HMDB0001112	Control	0	1	pmol/10^6 cells (standardized)
A_0036	Glyceraldehyde 3-phosphate	729	HMDB0001112	Control	0	2	pmol/10^6 cells (standardized)
A_0036	Glyceraldehyde 3-phosphate	729	HMDB0001112	Control	0	3	pmol/10^6 cells (standardized)
A_0036	Glyceraldehyde 3-phosphate	729	HMDB0001112	Control	2	4-1	pmol/10^6 cells (standardized)
A_0036	Glyceraldehyde 3-phosphate	729	HMDB0001112	Control	2	4-2	pmol/10^6 cells (standardized)
A_0036	Glyceraldehyde 3-phosphate	729	HMDB0001112	Control	2	4-3	pmol/10^6 cells (standardized)
A_0036	Glyceraldehyde 3-phosphate	729	HMDB0001112	Control	12	6-1	pmol/10^6 cells (standardized)
A_0036	Glyceraldehyde 3-phosphate	729	HMDB0001112	Control	12	6-2	pmol/10^6 cells (standardized)
A_0036	Glyceraldehyde 3-phosphate	729	HMDB0001112	Control	12	6-3	pmol/10^6 cells (standardized)
A_0036	Glyceraldehyde 3-phosphate	729	HMDB0001112	Control	24	8-1	pmol/10^6 cells (standardized)
A_0036	Glyceraldehyde 3-phosphate	729	HMDB0001112	Control	24	8-2	pmol/10^6 cells (standardized)
A_0036	Glyceraldehyde 3-phosphate	729	HMDB0001112	Control	24	8-3	pmol/10^6 cells (standardized)
A_0036	Glyceraldehyde 3-phosphate	729	HMDB0001112	Infected	2	5-1	pmol/10^6 cells (standardized)
A_0036	Glyceraldehyde 3-phosphate	729	HMDB0001112	Infected	2	5-2	pmol/10^6 cells (standardized)
A_0036	Glyceraldehyde 3-phosphate	729	HMDB0001112	Infected	2	5-3	pmol/10^6 cells (standardized)
A_0036	Glyceraldehyde 3-phosphate	729	HMDB0001112	Infected	12	7-1	pmol/10^6 cells (standardized)
A_0036	Glyceraldehyde 3-phosphate	729	HMDB0001112	Infected	12	7-2	pmol/10^6 cells (standardized)
A_0036	Glyceraldehyde 3-phosphate	729	HMDB0001112	Infected	12	7-3	pmol/10^6 cells (standardized)
A_0036	Glyceraldehyde 3-phosphate	729	HMDB0001112	Infected	24	9-1	pmol/10^6 cells (standardized)
A_0036	Glyceraldehyde 3-phosphate	729	HMDB0001112	Infected	24	9-2	pmol/10^6 cells (standardized)
A_0036	Glyceraldehyde 3-phosphate	729	HMDB0001112	Infected	24	9-3	pmol/10^6 cells (standardized)
A_0038	Glycerol 3-phosphate	439162	HMDB0000126	Control	0	1	pmol/10^6 cells (standardized)	29.3424
A_0038	Glycerol 3-phosphate	439162	HMDB0000126	Control	0	2	pmol/10^6 cells (standardized)	14.6807
A_0038	Glycerol 3-phosphate	439162	HMDB0000126	Control	0	3	pmol/10^6 cells (standardized)	19.8092
A_0038	Glycerol 3-phosphate	439162	HMDB0000126	Control	2	4-1	pmol/10^6 cells (standardized)	26.6542
A_0038	Glycerol 3-phosphate	439162	HMDB0000126	Control	2	4-2	pmol/10^6 cells (standardized)	23.3039
A_0038	Glycerol 3-phosphate	439162	HMDB0000126	Control	2	4-3	pmol/10^6 cells (standardized)	31.583
A_0038	Glycerol 3-phosphate	439162	HMDB0000126	Control	12	6-1	pmol/10^6 cells (standardized)	36.4048
A_0038	Glycerol 3-phosphate	439162	HMDB0000126	Control	12	6-2	pmol/10^6 cells (standardized)	54.4536
A_0038	Glycerol 3-phosphate	439162	HMDB0000126	Control	12	6-3	pmol/10^6 cells (standardized)	39.4843
A_0038	Glycerol 3-phosphate	439162	HMDB0000126	Control	24	8-1	pmol/10^6 cells (standardized)	30.2073
A_0038	Glycerol 3-phosphate	439162	HMDB0000126	Control	24	8-2	pmol/10^6 cells (standardized)	61.997
A_0038	Glycerol 3-phosphate	439162	HMDB0000126	Control	24	8-3	pmol/10^6 cells (standardized)	29.4314
A_0038	Glycerol 3-phosphate	439162	HMDB0000126	Infected	2	5-1	pmol/10^6 cells (standardized)	34.7715
A_0038	Glycerol 3-phosphate	439162	HMDB0000126	Infected	2	5-2	pmol/10^6 cells (standardized)	27.1775
A_0038	Glycerol 3-phosphate	439162	HMDB0000126	Infected	2	5-3	pmol/10^6 cells (standardized)	21.312
A_0038	Glycerol 3-phosphate	439162	HMDB0000126	Infected	12	7-1	pmol/10^6 cells (standardized)	35.3008
A_0038	Glycerol 3-phosphate	439162	HMDB0000126	Infected	12	7-2	pmol/10^6 cells (standardized)	29.2086
A_0038	Glycerol 3-phosphate	439162	HMDB0000126	Infected	12	7-3	pmol/10^6 cells (standardized)	28.875
A_0038	Glycerol 3-phosphate	439162	HMDB0000126	Infected	24	9-1	pmol/10^6 cells (standardized)	18.4046
A_0038	Glycerol 3-phosphate	439162	HMDB0000126	Infected	24	9-2	pmol/10^6 cells (standardized)	20.6927
A_0038	Glycerol 3-phosphate	439162	HMDB0000126	Infected	24	9-3	pmol/10^6 cells (standardized)	17.8781
A_0004	Glycolic acid	757	HMDB0000115	Control	0	1	pmol/10^6 cells (standardized)
A_0004	Glycolic acid	757	HMDB0000115	Control	0	2	pmol/10^6 cells (standardized)
A_0004	Glycolic acid	757	HMDB0000115	Control	0	3	pmol/10^6 cells (standardized)
A_0004	Glycolic acid	757	HMDB0000115	Control	2	4-1	pmol/10^6 cells (standardized)
A_0004	Glycolic acid	757	HMDB0000115	Control	2	4-2	pmol/10^6 cells (standardized)
A_0004	Glycolic acid	757	HMDB0000115	Control	2	4-3	pmol/10^6 cells (standardized)
A_0004	Glycolic acid	757	HMDB0000115	Control	12	6-1	pmol/10^6 cells (standardized)
A_0004	Glycolic acid	757	HMDB0000115	Control	12	6-2	pmol/10^6 cells (standardized)
A_0004	Glycolic acid	757	HMDB0000115	Control	12	6-3	pmol/10^6 cells (standardized)
A_0004	Glycolic acid	757	HMDB0000115	Control	24	8-1	pmol/10^6 cells (standardized)
A_0004	Glycolic acid	757	HMDB0000115	Control	24	8-2	pmol/10^6 cells (standardized)
A_0004	Glycolic acid	757	HMDB0000115	Control	24	8-3	pmol/10^6 cells (standardized)
A_0004	Glycolic acid	757	HMDB0000115	Infected	2	5-1	pmol/10^6 cells (standardized)
A_0004	Glycolic acid	757	HMDB0000115	Infected	2	5-2	pmol/10^6 cells (standardized)
A_0004	Glycolic acid	757	HMDB0000115	Infected	2	5-3	pmol/10^6 cells (standardized)
A_0004	Glycolic acid	757	HMDB0000115	Infected	12	7-1	pmol/10^6 cells (standardized)
A_0004	Glycolic acid	757	HMDB0000115	Infected	12	7-2	pmol/10^6 cells (standardized)
A_0004	Glycolic acid	757	HMDB0000115	Infected	12	7-3	pmol/10^6 cells (standardized)
A_0004	Glycolic acid	757	HMDB0000115	Infected	24	9-1	pmol/10^6 cells (standardized)
A_0004	Glycolic acid	757	HMDB0000115	Infected	24	9-2	pmol/10^6 cells (standardized)
A_0004	Glycolic acid	757	HMDB0000115	Infected	24	9-3	pmol/10^6 cells (standardized)
A_0002	Glyoxylic acid	760	HMDB0000119	Control	0	1	pmol/10^6 cells (standardized)
A_0002	Glyoxylic acid	760	HMDB0000119	Control	0	2	pmol/10^6 cells (standardized)
A_0002	Glyoxylic acid	760	HMDB0000119	Control	0	3	pmol/10^6 cells (standardized)
A_0002	Glyoxylic acid	760	HMDB0000119	Control	2	4-1	pmol/10^6 cells (standardized)
A_0002	Glyoxylic acid	760	HMDB0000119	Control	2	4-2	pmol/10^6 cells (standardized)
A_0002	Glyoxylic acid	760	HMDB0000119	Control	2	4-3	pmol/10^6 cells (standardized)
A_0002	Glyoxylic acid	760	HMDB0000119	Control	12	6-1	pmol/10^6 cells (standardized)
A_0002	Glyoxylic acid	760	HMDB0000119	Control	12	6-2	pmol/10^6 cells (standardized)
A_0002	Glyoxylic acid	760	HMDB0000119	Control	12	6-3	pmol/10^6 cells (standardized)
A_0002	Glyoxylic acid	760	HMDB0000119	Control	24	8-1	pmol/10^6 cells (standardized)
A_0002	Glyoxylic acid	760	HMDB0000119	Control	24	8-2	pmol/10^6 cells (standardized)
A_0002	Glyoxylic acid	760	HMDB0000119	Control	24	8-3	pmol/10^6 cells (standardized)
A_0002	Glyoxylic acid	760	HMDB0000119	Infected	2	5-1	pmol/10^6 cells (standardized)
A_0002	Glyoxylic acid	760	HMDB0000119	Infected	2	5-2	pmol/10^6 cells (standardized)
A_0002	Glyoxylic acid	760	HMDB0000119	Infected	2	5-3	pmol/10^6 cells (standardized)
A_0002	Glyoxylic acid	760	HMDB0000119	Infected	12	7-1	pmol/10^6 cells (standardized)
A_0002	Glyoxylic acid	760	HMDB0000119	Infected	12	7-2	pmol/10^6 cells (standardized)
A_0002	Glyoxylic acid	760	HMDB0000119	Infected	12	7-3	pmol/10^6 cells (standardized)
A_0002	Glyoxylic acid	760	HMDB0000119	Infected	24	9-1	pmol/10^6 cells (standardized)
A_0002	Glyoxylic acid	760	HMDB0000119	Infected	24	9-2	pmol/10^6 cells (standardized)
A_0002	Glyoxylic acid	760	HMDB0000119	Infected	24	9-3	pmol/10^6 cells (standardized)
A_0067	GMP	6804	HMDB0001397	Control	0	1	pmol/10^6 cells (standardized)
A_0067	GMP	6804	HMDB0001397	Control	0	2	pmol/10^6 cells (standardized)
A_0067	GMP	6804	HMDB0001397	Control	0	3	pmol/10^6 cells (standardized)
A_0067	GMP	6804	HMDB0001397	Control	2	4-1	pmol/10^6 cells (standardized)
A_0067	GMP	6804	HMDB0001397	Control	2	4-2	pmol/10^6 cells (standardized)
A_0067	GMP	6804	HMDB0001397	Control	2	4-3	pmol/10^6 cells (standardized)
A_0067	GMP	6804	HMDB0001397	Control	12	6-1	pmol/10^6 cells (standardized)
A_0067	GMP	6804	HMDB0001397	Control	12	6-2	pmol/10^6 cells (standardized)
A_0067	GMP	6804	HMDB0001397	Control	12	6-3	pmol/10^6 cells (standardized)
A_0067	GMP	6804	HMDB0001397	Control	24	8-1	pmol/10^6 cells (standardized)
A_0067	GMP	6804	HMDB0001397	Control	24	8-2	pmol/10^6 cells (standardized)
A_0067	GMP	6804	HMDB0001397	Control	24	8-3	pmol/10^6 cells (standardized)
A_0067	GMP	6804	HMDB0001397	Infected	2	5-1	pmol/10^6 cells (standardized)
A_0067	GMP	6804	HMDB0001397	Infected	2	5-2	pmol/10^6 cells (standardized)
A_0067	GMP	6804	HMDB0001397	Infected	2	5-3	pmol/10^6 cells (standardized)
A_0067	GMP	6804	HMDB0001397	Infected	12	7-1	pmol/10^6 cells (standardized)
A_0067	GMP	6804	HMDB0001397	Infected	12	7-2	pmol/10^6 cells (standardized)
A_0067	GMP	6804	HMDB0001397	Infected	12	7-3	pmol/10^6 cells (standardized)
A_0067	GMP	6804	HMDB0001397	Infected	24	9-1	pmol/10^6 cells (standardized)
A_0067	GMP	6804	HMDB0001397	Infected	24	9-2	pmol/10^6 cells (standardized)
A_0067	GMP	6804	HMDB0001397	Infected	24	9-3	pmol/10^6 cells (standardized)
A_0084	GTP	6830	HMDB0001273	Control	0	1	pmol/10^6 cells (standardized)	43.0711
A_0084	GTP	6830	HMDB0001273	Control	0	2	pmol/10^6 cells (standardized)	18.1843
A_0084	GTP	6830	HMDB0001273	Control	0	3	pmol/10^6 cells (standardized)	22.977
A_0084	GTP	6830	HMDB0001273	Control	2	4-1	pmol/10^6 cells (standardized)	33.4969
A_0084	GTP	6830	HMDB0001273	Control	2	4-2	pmol/10^6 cells (standardized)	24.4207
A_0084	GTP	6830	HMDB0001273	Control	2	4-3	pmol/10^6 cells (standardized)	38.9093
A_0084	GTP	6830	HMDB0001273	Control	12	6-1	pmol/10^6 cells (standardized)	32.224
A_0084	GTP	6830	HMDB0001273	Control	12	6-2	pmol/10^6 cells (standardized)	54.3759
A_0084	GTP	6830	HMDB0001273	Control	12	6-3	pmol/10^6 cells (standardized)	48.0723
A_0084	GTP	6830	HMDB0001273	Control	24	8-1	pmol/10^6 cells (standardized)	24.2561
A_0084	GTP	6830	HMDB0001273	Control	24	8-2	pmol/10^6 cells (standardized)	58.3737
A_0084	GTP	6830	HMDB0001273	Control	24	8-3	pmol/10^6 cells (standardized)	21.5616
A_0084	GTP	6830	HMDB0001273	Infected	2	5-1	pmol/10^6 cells (standardized)	29.7467
A_0084	GTP	6830	HMDB0001273	Infected	2	5-2	pmol/10^6 cells (standardized)	22.3385
A_0084	GTP	6830	HMDB0001273	Infected	2	5-3	pmol/10^6 cells (standardized)	18.899
A_0084	GTP	6830	HMDB0001273	Infected	12	7-1	pmol/10^6 cells (standardized)	26.9606
A_0084	GTP	6830	HMDB0001273	Infected	12	7-2	pmol/10^6 cells (standardized)	23.8421
A_0084	GTP	6830	HMDB0001273	Infected	12	7-3	pmol/10^6 cells (standardized)	22.2195
A_0084	GTP	6830	HMDB0001273	Infected	24	9-1	pmol/10^6 cells (standardized)	11.5512
A_0084	GTP	6830	HMDB0001273	Infected	24	9-2	pmol/10^6 cells (standardized)	12.8187
A_0084	GTP	6830	HMDB0001273	Infected	24	9-3	pmol/10^6 cells (standardized)	8.26727
C_0062	Guanine	764	HMDB0000132	Control	0	1	pmol/10^6 cells (standardized)
C_0062	Guanine	764	HMDB0000132	Control	0	2	pmol/10^6 cells (standardized)
C_0062	Guanine	764	HMDB0000132	Control	0	3	pmol/10^6 cells (standardized)
C_0062	Guanine	764	HMDB0000132	Control	2	4-1	pmol/10^6 cells (standardized)
C_0062	Guanine	764	HMDB0000132	Control	2	4-2	pmol/10^6 cells (standardized)
C_0062	Guanine	764	HMDB0000132	Control	2	4-3	pmol/10^6 cells (standardized)
C_0062	Guanine	764	HMDB0000132	Control	12	6-1	pmol/10^6 cells (standardized)
C_0062	Guanine	764	HMDB0000132	Control	12	6-2	pmol/10^6 cells (standardized)
C_0062	Guanine	764	HMDB0000132	Control	12	6-3	pmol/10^6 cells (standardized)
C_0062	Guanine	764	HMDB0000132	Control	24	8-1	pmol/10^6 cells (standardized)
C_0062	Guanine	764	HMDB0000132	Control	24	8-2	pmol/10^6 cells (standardized)
C_0062	Guanine	764	HMDB0000132	Control	24	8-3	pmol/10^6 cells (standardized)
C_0062	Guanine	764	HMDB0000132	Infected	2	5-1	pmol/10^6 cells (standardized)
C_0062	Guanine	764	HMDB0000132	Infected	2	5-2	pmol/10^6 cells (standardized)
C_0062	Guanine	764	HMDB0000132	Infected	2	5-3	pmol/10^6 cells (standardized)
C_0062	Guanine	764	HMDB0000132	Infected	12	7-1	pmol/10^6 cells (standardized)
C_0062	Guanine	764	HMDB0000132	Infected	12	7-2	pmol/10^6 cells (standardized)
C_0062	Guanine	764	HMDB0000132	Infected	12	7-3	pmol/10^6 cells (standardized)
C_0062	Guanine	764	HMDB0000132	Infected	24	9-1	pmol/10^6 cells (standardized)
C_0062	Guanine	764	HMDB0000132	Infected	24	9-2	pmol/10^6 cells (standardized)
C_0062	Guanine	764	HMDB0000132	Infected	24	9-3	pmol/10^6 cells (standardized)
C_0092	Guanosine	6802	HMDB0000133	Control	0	1	pmol/10^6 cells (standardized)
C_0092	Guanosine	6802	HMDB0000133	Control	0	2	pmol/10^6 cells (standardized)
C_0092	Guanosine	6802	HMDB0000133	Control	0	3	pmol/10^6 cells (standardized)
C_0092	Guanosine	6802	HMDB0000133	Control	2	4-1	pmol/10^6 cells (standardized)
C_0092	Guanosine	6802	HMDB0000133	Control	2	4-2	pmol/10^6 cells (standardized)
C_0092	Guanosine	6802	HMDB0000133	Control	2	4-3	pmol/10^6 cells (standardized)
C_0092	Guanosine	6802	HMDB0000133	Control	12	6-1	pmol/10^6 cells (standardized)
C_0092	Guanosine	6802	HMDB0000133	Control	12	6-2	pmol/10^6 cells (standardized)
C_0092	Guanosine	6802	HMDB0000133	Control	12	6-3	pmol/10^6 cells (standardized)
C_0092	Guanosine	6802	HMDB0000133	Control	24	8-1	pmol/10^6 cells (standardized)
C_0092	Guanosine	6802	HMDB0000133	Control	24	8-2	pmol/10^6 cells (standardized)
C_0092	Guanosine	6802	HMDB0000133	Control	24	8-3	pmol/10^6 cells (standardized)
C_0092	Guanosine	6802	HMDB0000133	Infected	2	5-1	pmol/10^6 cells (standardized)
C_0092	Guanosine	6802	HMDB0000133	Infected	2	5-2	pmol/10^6 cells (standardized)
C_0092	Guanosine	6802	HMDB0000133	Infected	2	5-3	pmol/10^6 cells (standardized)
C_0092	Guanosine	6802	HMDB0000133	Infected	12	7-1	pmol/10^6 cells (standardized)
C_0092	Guanosine	6802	HMDB0000133	Infected	12	7-2	pmol/10^6 cells (standardized)
C_0092	Guanosine	6802	HMDB0000133	Infected	12	7-3	pmol/10^6 cells (standardized)
C_0092	Guanosine	6802	HMDB0000133	Infected	24	9-1	pmol/10^6 cells (standardized)
C_0092	Guanosine	6802	HMDB0000133	Infected	24	9-2	pmol/10^6 cells (standardized)
C_0092	Guanosine	6802	HMDB0000133	Infected	24	9-3	pmol/10^6 cells (standardized)
C_0063	His	773	HMDB0000177	Control	0	1	pmol/10^6 cells (standardized)	12.7095
C_0063	His	773	HMDB0000177	Control	0	2	pmol/10^6 cells (standardized)	6.01438
C_0063	His	773	HMDB0000177	Control	0	3	pmol/10^6 cells (standardized)	7.40741
C_0063	His	773	HMDB0000177	Control	2	4-1	pmol/10^6 cells (standardized)	10.9132
C_0063	His	773	HMDB0000177	Control	2	4-2	pmol/10^6 cells (standardized)	7.52666
C_0063	His	773	HMDB0000177	Control	2	4-3	pmol/10^6 cells (standardized)	10.2738
C_0063	His	773	HMDB0000177	Control	12	6-1	pmol/10^6 cells (standardized)	7.29193
C_0063	His	773	HMDB0000177	Control	12	6-2	pmol/10^6 cells (standardized)	13.1426
C_0063	His	773	HMDB0000177	Control	12	6-3	pmol/10^6 cells (standardized)	9.8828
C_0063	His	773	HMDB0000177	Control	24	8-1	pmol/10^6 cells (standardized)	9.01122
C_0063	His	773	HMDB0000177	Control	24	8-2	pmol/10^6 cells (standardized)	19.3269
C_0063	His	773	HMDB0000177	Control	24	8-3	pmol/10^6 cells (standardized)	11.5024
C_0063	His	773	HMDB0000177	Infected	2	5-1	pmol/10^6 cells (standardized)	11.8426
C_0063	His	773	HMDB0000177	Infected	2	5-2	pmol/10^6 cells (standardized)	10.0341
C_0063	His	773	HMDB0000177	Infected	2	5-3	pmol/10^6 cells (standardized)	9.7018
C_0063	His	773	HMDB0000177	Infected	12	7-1	pmol/10^6 cells (standardized)	5.80088
C_0063	His	773	HMDB0000177	Infected	12	7-2	pmol/10^6 cells (standardized)	8.08055
C_0063	His	773	HMDB0000177	Infected	12	7-3	pmol/10^6 cells (standardized)	7.95286
C_0063	His	773	HMDB0000177	Infected	24	9-1	pmol/10^6 cells (standardized)	4.99537
C_0063	His	773	HMDB0000177	Infected	24	9-2	pmol/10^6 cells (standardized)	4.37444
C_0063	His	773	HMDB0000177	Infected	24	9-3	pmol/10^6 cells (standardized)	4.45064
C_0029	Homoserine	12647	HMDB0000719	Control	0	1	pmol/10^6 cells (standardized)
C_0029	Homoserine	12647	HMDB0000719	Control	0	2	pmol/10^6 cells (standardized)
C_0029	Homoserine	12647	HMDB0000719	Control	0	3	pmol/10^6 cells (standardized)
C_0029	Homoserine	12647	HMDB0000719	Control	2	4-1	pmol/10^6 cells (standardized)
C_0029	Homoserine	12647	HMDB0000719	Control	2	4-2	pmol/10^6 cells (standardized)
C_0029	Homoserine	12647	HMDB0000719	Control	2	4-3	pmol/10^6 cells (standardized)
C_0029	Homoserine	12647	HMDB0000719	Control	12	6-1	pmol/10^6 cells (standardized)
C_0029	Homoserine	12647	HMDB0000719	Control	12	6-2	pmol/10^6 cells (standardized)
C_0029	Homoserine	12647	HMDB0000719	Control	12	6-3	pmol/10^6 cells (standardized)
C_0029	Homoserine	12647	HMDB0000719	Control	24	8-1	pmol/10^6 cells (standardized)
C_0029	Homoserine	12647	HMDB0000719	Control	24	8-2	pmol/10^6 cells (standardized)
C_0029	Homoserine	12647	HMDB0000719	Control	24	8-3	pmol/10^6 cells (standardized)
C_0029	Homoserine	12647	HMDB0000719	Infected	2	5-1	pmol/10^6 cells (standardized)
C_0029	Homoserine	12647	HMDB0000719	Infected	2	5-2	pmol/10^6 cells (standardized)
C_0029	Homoserine	12647	HMDB0000719	Infected	2	5-3	pmol/10^6 cells (standardized)
C_0029	Homoserine	12647	HMDB0000719	Infected	12	7-1	pmol/10^6 cells (standardized)
C_0029	Homoserine	12647	HMDB0000719	Infected	12	7-2	pmol/10^6 cells (standardized)
C_0029	Homoserine	12647	HMDB0000719	Infected	12	7-3	pmol/10^6 cells (standardized)
C_0029	Homoserine	12647	HMDB0000719	Infected	24	9-1	pmol/10^6 cells (standardized)
C_0029	Homoserine	12647	HMDB0000719	Infected	24	9-2	pmol/10^6 cells (standardized)
C_0029	Homoserine	12647	HMDB0000719	Infected	24	9-3	pmol/10^6 cells (standardized)
C_0039	Hydroxyproline	5810	HMDB0000725	Control	0	1	pmol/10^6 cells (standardized)	140.462
C_0039	Hydroxyproline	5810	HMDB0000725	Control	0	2	pmol/10^6 cells (standardized)	79.4493
C_0039	Hydroxyproline	5810	HMDB0000725	Control	0	3	pmol/10^6 cells (standardized)	87.6418
C_0039	Hydroxyproline	5810	HMDB0000725	Control	2	4-1	pmol/10^6 cells (standardized)	141.238
C_0039	Hydroxyproline	5810	HMDB0000725	Control	2	4-2	pmol/10^6 cells (standardized)	98.0855
C_0039	Hydroxyproline	5810	HMDB0000725	Control	2	4-3	pmol/10^6 cells (standardized)	177.15
C_0039	Hydroxyproline	5810	HMDB0000725	Control	12	6-1	pmol/10^6 cells (standardized)	147.534
C_0039	Hydroxyproline	5810	HMDB0000725	Control	12	6-2	pmol/10^6 cells (standardized)	243.22
C_0039	Hydroxyproline	5810	HMDB0000725	Control	12	6-3	pmol/10^6 cells (standardized)	222.064
C_0039	Hydroxyproline	5810	HMDB0000725	Control	24	8-1	pmol/10^6 cells (standardized)	207.118
C_0039	Hydroxyproline	5810	HMDB0000725	Control	24	8-2	pmol/10^6 cells (standardized)	411.526
C_0039	Hydroxyproline	5810	HMDB0000725	Control	24	8-3	pmol/10^6 cells (standardized)	183.794
C_0039	Hydroxyproline	5810	HMDB0000725	Infected	2	5-1	pmol/10^6 cells (standardized)	155.47
C_0039	Hydroxyproline	5810	HMDB0000725	Infected	2	5-2	pmol/10^6 cells (standardized)	113.13
C_0039	Hydroxyproline	5810	HMDB0000725	Infected	2	5-3	pmol/10^6 cells (standardized)	99.0731
C_0039	Hydroxyproline	5810	HMDB0000725	Infected	12	7-1	pmol/10^6 cells (standardized)	118.408
C_0039	Hydroxyproline	5810	HMDB0000725	Infected	12	7-2	pmol/10^6 cells (standardized)	99.698
C_0039	Hydroxyproline	5810	HMDB0000725	Infected	12	7-3	pmol/10^6 cells (standardized)	117.588
C_0039	Hydroxyproline	5810	HMDB0000725	Infected	24	9-1	pmol/10^6 cells (standardized)	73.7333
C_0039	Hydroxyproline	5810	HMDB0000725	Infected	24	9-2	pmol/10^6 cells (standardized)	57.1352
C_0039	Hydroxyproline	5810	HMDB0000725	Infected	24	9-3	pmol/10^6 cells (standardized)	59.2095
C_0049	Hypoxanthine	790	HMDB0000157	Control	0	1	pmol/10^6 cells (standardized)
C_0049	Hypoxanthine	790	HMDB0000157	Control	0	2	pmol/10^6 cells (standardized)
C_0049	Hypoxanthine	790	HMDB0000157	Control	0	3	pmol/10^6 cells (standardized)
C_0049	Hypoxanthine	790	HMDB0000157	Control	2	4-1	pmol/10^6 cells (standardized)
C_0049	Hypoxanthine	790	HMDB0000157	Control	2	4-2	pmol/10^6 cells (standardized)
C_0049	Hypoxanthine	790	HMDB0000157	Control	2	4-3	pmol/10^6 cells (standardized)
C_0049	Hypoxanthine	790	HMDB0000157	Control	12	6-1	pmol/10^6 cells (standardized)
C_0049	Hypoxanthine	790	HMDB0000157	Control	12	6-2	pmol/10^6 cells (standardized)
C_0049	Hypoxanthine	790	HMDB0000157	Control	12	6-3	pmol/10^6 cells (standardized)
C_0049	Hypoxanthine	790	HMDB0000157	Control	24	8-1	pmol/10^6 cells (standardized)
C_0049	Hypoxanthine	790	HMDB0000157	Control	24	8-2	pmol/10^6 cells (standardized)
C_0049	Hypoxanthine	790	HMDB0000157	Control	24	8-3	pmol/10^6 cells (standardized)
C_0049	Hypoxanthine	790	HMDB0000157	Infected	2	5-1	pmol/10^6 cells (standardized)
C_0049	Hypoxanthine	790	HMDB0000157	Infected	2	5-2	pmol/10^6 cells (standardized)
C_0049	Hypoxanthine	790	HMDB0000157	Infected	2	5-3	pmol/10^6 cells (standardized)
C_0049	Hypoxanthine	790	HMDB0000157	Infected	12	7-1	pmol/10^6 cells (standardized)
C_0049	Hypoxanthine	790	HMDB0000157	Infected	12	7-2	pmol/10^6 cells (standardized)
C_0049	Hypoxanthine	790	HMDB0000157	Infected	12	7-3	pmol/10^6 cells (standardized)
C_0049	Hypoxanthine	790	HMDB0000157	Infected	24	9-1	pmol/10^6 cells (standardized)
C_0049	Hypoxanthine	790	HMDB0000157	Infected	24	9-2	pmol/10^6 cells (standardized)
C_0049	Hypoxanthine	790	HMDB0000157	Infected	24	9-3	pmol/10^6 cells (standardized)
C_0042	Ile	791	HMDB0000172	Control	0	1	pmol/10^6 cells (standardized)	25.2182
C_0042	Ile	791	HMDB0000172	Control	0	2	pmol/10^6 cells (standardized)	17.2349
C_0042	Ile	791	HMDB0000172	Control	0	3	pmol/10^6 cells (standardized)	16.3693
C_0042	Ile	791	HMDB0000172	Control	2	4-1	pmol/10^6 cells (standardized)	13.2539
C_0042	Ile	791	HMDB0000172	Control	2	4-2	pmol/10^6 cells (standardized)	9.43052
C_0042	Ile	791	HMDB0000172	Control	2	4-3	pmol/10^6 cells (standardized)	11.983
C_0042	Ile	791	HMDB0000172	Control	12	6-1	pmol/10^6 cells (standardized)	4.82275
C_0042	Ile	791	HMDB0000172	Control	12	6-2	pmol/10^6 cells (standardized)	6.84468
C_0042	Ile	791	HMDB0000172	Control	12	6-3	pmol/10^6 cells (standardized)	6.30514
C_0042	Ile	791	HMDB0000172	Control	24	8-1	pmol/10^6 cells (standardized)	3.75782
C_0042	Ile	791	HMDB0000172	Control	24	8-2	pmol/10^6 cells (standardized)	5.83088
C_0042	Ile	791	HMDB0000172	Control	24	8-3	pmol/10^6 cells (standardized)	4.7641
C_0042	Ile	791	HMDB0000172	Infected	2	5-1	pmol/10^6 cells (standardized)	15.7044
C_0042	Ile	791	HMDB0000172	Infected	2	5-2	pmol/10^6 cells (standardized)	13.8417
C_0042	Ile	791	HMDB0000172	Infected	2	5-3	pmol/10^6 cells (standardized)	14.2465
C_0042	Ile	791	HMDB0000172	Infected	12	7-1	pmol/10^6 cells (standardized)	4.98889
C_0042	Ile	791	HMDB0000172	Infected	12	7-2	pmol/10^6 cells (standardized)	4.84963
C_0042	Ile	791	HMDB0000172	Infected	12	7-3	pmol/10^6 cells (standardized)	6.36035
C_0042	Ile	791	HMDB0000172	Infected	24	9-1	pmol/10^6 cells (standardized)	4.25394
C_0042	Ile	791	HMDB0000172	Infected	24	9-2	pmol/10^6 cells (standardized)
C_0042	Ile	791	HMDB0000172	Infected	24	9-3	pmol/10^6 cells (standardized)
A_0066	IMP	8582	HMDB0000175	Control	0	1	pmol/10^6 cells (standardized)	7.61942
A_0066	IMP	8582	HMDB0000175	Control	0	2	pmol/10^6 cells (standardized)	4.09638
A_0066	IMP	8582	HMDB0000175	Control	0	3	pmol/10^6 cells (standardized)	6.22719
A_0066	IMP	8582	HMDB0000175	Control	2	4-1	pmol/10^6 cells (standardized)
A_0066	IMP	8582	HMDB0000175	Control	2	4-2	pmol/10^6 cells (standardized)
A_0066	IMP	8582	HMDB0000175	Control	2	4-3	pmol/10^6 cells (standardized)
A_0066	IMP	8582	HMDB0000175	Control	12	6-1	pmol/10^6 cells (standardized)
A_0066	IMP	8582	HMDB0000175	Control	12	6-2	pmol/10^6 cells (standardized)
A_0066	IMP	8582	HMDB0000175	Control	12	6-3	pmol/10^6 cells (standardized)
A_0066	IMP	8582	HMDB0000175	Control	24	8-1	pmol/10^6 cells (standardized)
A_0066	IMP	8582	HMDB0000175	Control	24	8-2	pmol/10^6 cells (standardized)
A_0066	IMP	8582	HMDB0000175	Control	24	8-3	pmol/10^6 cells (standardized)
A_0066	IMP	8582	HMDB0000175	Infected	2	5-1	pmol/10^6 cells (standardized)
A_0066	IMP	8582	HMDB0000175	Infected	2	5-2	pmol/10^6 cells (standardized)
A_0066	IMP	8582	HMDB0000175	Infected	2	5-3	pmol/10^6 cells (standardized)
A_0066	IMP	8582	HMDB0000175	Infected	12	7-1	pmol/10^6 cells (standardized)
A_0066	IMP	8582	HMDB0000175	Infected	12	7-2	pmol/10^6 cells (standardized)
A_0066	IMP	8582	HMDB0000175	Infected	12	7-3	pmol/10^6 cells (standardized)
A_0066	IMP	8582	HMDB0000175	Infected	24	9-1	pmol/10^6 cells (standardized)
A_0066	IMP	8582	HMDB0000175	Infected	24	9-2	pmol/10^6 cells (standardized)
A_0066	IMP	8582	HMDB0000175	Infected	24	9-3	pmol/10^6 cells (standardized)
C_0089	Inosine	6021	HMDB0000195	Control	0	1	pmol/10^6 cells (standardized)
C_0089	Inosine	6021	HMDB0000195	Control	0	2	pmol/10^6 cells (standardized)
C_0089	Inosine	6021	HMDB0000195	Control	0	3	pmol/10^6 cells (standardized)
C_0089	Inosine	6021	HMDB0000195	Control	2	4-1	pmol/10^6 cells (standardized)
C_0089	Inosine	6021	HMDB0000195	Control	2	4-2	pmol/10^6 cells (standardized)
C_0089	Inosine	6021	HMDB0000195	Control	2	4-3	pmol/10^6 cells (standardized)
C_0089	Inosine	6021	HMDB0000195	Control	12	6-1	pmol/10^6 cells (standardized)
C_0089	Inosine	6021	HMDB0000195	Control	12	6-2	pmol/10^6 cells (standardized)
C_0089	Inosine	6021	HMDB0000195	Control	12	6-3	pmol/10^6 cells (standardized)
C_0089	Inosine	6021	HMDB0000195	Control	24	8-1	pmol/10^6 cells (standardized)
C_0089	Inosine	6021	HMDB0000195	Control	24	8-2	pmol/10^6 cells (standardized)
C_0089	Inosine	6021	HMDB0000195	Control	24	8-3	pmol/10^6 cells (standardized)
C_0089	Inosine	6021	HMDB0000195	Infected	2	5-1	pmol/10^6 cells (standardized)
C_0089	Inosine	6021	HMDB0000195	Infected	2	5-2	pmol/10^6 cells (standardized)
C_0089	Inosine	6021	HMDB0000195	Infected	2	5-3	pmol/10^6 cells (standardized)
C_0089	Inosine	6021	HMDB0000195	Infected	12	7-1	pmol/10^6 cells (standardized)
C_0089	Inosine	6021	HMDB0000195	Infected	12	7-2	pmol/10^6 cells (standardized)
C_0089	Inosine	6021	HMDB0000195	Infected	12	7-3	pmol/10^6 cells (standardized)
C_0089	Inosine	6021	HMDB0000195	Infected	24	9-1	pmol/10^6 cells (standardized)
C_0089	Inosine	6021	HMDB0000195	Infected	24	9-2	pmol/10^6 cells (standardized)
C_0089	Inosine	6021	HMDB0000195	Infected	24	9-3	pmol/10^6 cells (standardized)
A_0044	Isocitric acid	1198	HMDB0000193	Control	0	1	pmol/10^6 cells (standardized)
A_0044	Isocitric acid	1198	HMDB0000193	Control	0	2	pmol/10^6 cells (standardized)
A_0044	Isocitric acid	1198	HMDB0000193	Control	0	3	pmol/10^6 cells (standardized)
A_0044	Isocitric acid	1198	HMDB0000193	Control	2	4-1	pmol/10^6 cells (standardized)
A_0044	Isocitric acid	1198	HMDB0000193	Control	2	4-2	pmol/10^6 cells (standardized)
A_0044	Isocitric acid	1198	HMDB0000193	Control	2	4-3	pmol/10^6 cells (standardized)
A_0044	Isocitric acid	1198	HMDB0000193	Control	12	6-1	pmol/10^6 cells (standardized)
A_0044	Isocitric acid	1198	HMDB0000193	Control	12	6-2	pmol/10^6 cells (standardized)
A_0044	Isocitric acid	1198	HMDB0000193	Control	12	6-3	pmol/10^6 cells (standardized)
A_0044	Isocitric acid	1198	HMDB0000193	Control	24	8-1	pmol/10^6 cells (standardized)
A_0044	Isocitric acid	1198	HMDB0000193	Control	24	8-2	pmol/10^6 cells (standardized)
A_0044	Isocitric acid	1198	HMDB0000193	Control	24	8-3	pmol/10^6 cells (standardized)
A_0044	Isocitric acid	1198	HMDB0000193	Infected	2	5-1	pmol/10^6 cells (standardized)
A_0044	Isocitric acid	1198	HMDB0000193	Infected	2	5-2	pmol/10^6 cells (standardized)
A_0044	Isocitric acid	1198	HMDB0000193	Infected	2	5-3	pmol/10^6 cells (standardized)
A_0044	Isocitric acid	1198	HMDB0000193	Infected	12	7-1	pmol/10^6 cells (standardized)
A_0044	Isocitric acid	1198	HMDB0000193	Infected	12	7-2	pmol/10^6 cells (standardized)
A_0044	Isocitric acid	1198	HMDB0000193	Infected	12	7-3	pmol/10^6 cells (standardized)
A_0044	Isocitric acid	1198	HMDB0000193	Infected	24	9-1	pmol/10^6 cells (standardized)
A_0044	Isocitric acid	1198	HMDB0000193	Infected	24	9-2	pmol/10^6 cells (standardized)
A_0044	Isocitric acid	1198	HMDB0000193	Infected	24	9-3	pmol/10^6 cells (standardized)
A_0007	Lactic acid	612	HMDB0000190,HMDB0001311	Control	0	1	pmol/10^6 cells (standardized)	2696.34
A_0007	Lactic acid	612	HMDB0000190,HMDB0001311	Control	0	2	pmol/10^6 cells (standardized)	1309.13
A_0007	Lactic acid	612	HMDB0000190,HMDB0001311	Control	0	3	pmol/10^6 cells (standardized)	1252.61
A_0007	Lactic acid	612	HMDB0000190,HMDB0001311	Control	2	4-1	pmol/10^6 cells (standardized)	2160.64
A_0007	Lactic acid	612	HMDB0000190,HMDB0001311	Control	2	4-2	pmol/10^6 cells (standardized)	3075.78
A_0007	Lactic acid	612	HMDB0000190,HMDB0001311	Control	2	4-3	pmol/10^6 cells (standardized)	1981.66
A_0007	Lactic acid	612	HMDB0000190,HMDB0001311	Control	12	6-1	pmol/10^6 cells (standardized)	2411.24
A_0007	Lactic acid	612	HMDB0000190,HMDB0001311	Control	12	6-2	pmol/10^6 cells (standardized)	2652.16
A_0007	Lactic acid	612	HMDB0000190,HMDB0001311	Control	12	6-3	pmol/10^6 cells (standardized)	2268.56
A_0007	Lactic acid	612	HMDB0000190,HMDB0001311	Control	24	8-1	pmol/10^6 cells (standardized)	2326.79
A_0007	Lactic acid	612	HMDB0000190,HMDB0001311	Control	24	8-2	pmol/10^6 cells (standardized)	3387.78
A_0007	Lactic acid	612	HMDB0000190,HMDB0001311	Control	24	8-3	pmol/10^6 cells (standardized)	2979.86
A_0007	Lactic acid	612	HMDB0000190,HMDB0001311	Infected	2	5-1	pmol/10^6 cells (standardized)	2313.19
A_0007	Lactic acid	612	HMDB0000190,HMDB0001311	Infected	2	5-2	pmol/10^6 cells (standardized)	2157.6
A_0007	Lactic acid	612	HMDB0000190,HMDB0001311	Infected	2	5-3	pmol/10^6 cells (standardized)	3509.09
A_0007	Lactic acid	612	HMDB0000190,HMDB0001311	Infected	12	7-1	pmol/10^6 cells (standardized)	2363.45
A_0007	Lactic acid	612	HMDB0000190,HMDB0001311	Infected	12	7-2	pmol/10^6 cells (standardized)	2166.78
A_0007	Lactic acid	612	HMDB0000190,HMDB0001311	Infected	12	7-3	pmol/10^6 cells (standardized)	2985.35
A_0007	Lactic acid	612	HMDB0000190,HMDB0001311	Infected	24	9-1	pmol/10^6 cells (standardized)	4022.2
A_0007	Lactic acid	612	HMDB0000190,HMDB0001311	Infected	24	9-2	pmol/10^6 cells (standardized)	2554.54
A_0007	Lactic acid	612	HMDB0000190,HMDB0001311	Infected	24	9-3	pmol/10^6 cells (standardized)	1983.57
C_0043	Leu	857	HMDB0000687	Control	0	1	pmol/10^6 cells (standardized)	27.0365
C_0043	Leu	857	HMDB0000687	Control	0	2	pmol/10^6 cells (standardized)	20.9693
C_0043	Leu	857	HMDB0000687	Control	0	3	pmol/10^6 cells (standardized)	18.578
C_0043	Leu	857	HMDB0000687	Control	2	4-1	pmol/10^6 cells (standardized)	16.5696
C_0043	Leu	857	HMDB0000687	Control	2	4-2	pmol/10^6 cells (standardized)	12.4066
C_0043	Leu	857	HMDB0000687	Control	2	4-3	pmol/10^6 cells (standardized)	16.2442
C_0043	Leu	857	HMDB0000687	Control	12	6-1	pmol/10^6 cells (standardized)	6.44354
C_0043	Leu	857	HMDB0000687	Control	12	6-2	pmol/10^6 cells (standardized)	8.60344
C_0043	Leu	857	HMDB0000687	Control	12	6-3	pmol/10^6 cells (standardized)	8.99208
C_0043	Leu	857	HMDB0000687	Control	24	8-1	pmol/10^6 cells (standardized)	6.62454
C_0043	Leu	857	HMDB0000687	Control	24	8-2	pmol/10^6 cells (standardized)	9.14327
C_0043	Leu	857	HMDB0000687	Control	24	8-3	pmol/10^6 cells (standardized)	5.96323
C_0043	Leu	857	HMDB0000687	Infected	2	5-1	pmol/10^6 cells (standardized)	22.3847
C_0043	Leu	857	HMDB0000687	Infected	2	5-2	pmol/10^6 cells (standardized)	16.8502
C_0043	Leu	857	HMDB0000687	Infected	2	5-3	pmol/10^6 cells (standardized)	17.1307
C_0043	Leu	857	HMDB0000687	Infected	12	7-1	pmol/10^6 cells (standardized)	6.49135
C_0043	Leu	857	HMDB0000687	Infected	12	7-2	pmol/10^6 cells (standardized)	6.68499
C_0043	Leu	857	HMDB0000687	Infected	12	7-3	pmol/10^6 cells (standardized)	8.08007
C_0043	Leu	857	HMDB0000687	Infected	24	9-1	pmol/10^6 cells (standardized)	5.3262
C_0043	Leu	857	HMDB0000687	Infected	24	9-2	pmol/10^6 cells (standardized)	3.77018
C_0043	Leu	857	HMDB0000687	Infected	24	9-3	pmol/10^6 cells (standardized)	4.07268
C_0058	Lys	866	HMDB0000182,HMDB0003405	Control	0	1	pmol/10^6 cells (standardized)	36.5061
C_0058	Lys	866	HMDB0000182,HMDB0003405	Control	0	2	pmol/10^6 cells (standardized)	18.3037
C_0058	Lys	866	HMDB0000182,HMDB0003405	Control	0	3	pmol/10^6 cells (standardized)	19.5437
C_0058	Lys	866	HMDB0000182,HMDB0003405	Control	2	4-1	pmol/10^6 cells (standardized)	16.1656
C_0058	Lys	866	HMDB0000182,HMDB0003405	Control	2	4-2	pmol/10^6 cells (standardized)	18.1879
C_0058	Lys	866	HMDB0000182,HMDB0003405	Control	2	4-3	pmol/10^6 cells (standardized)	21.1963
C_0058	Lys	866	HMDB0000182,HMDB0003405	Control	12	6-1	pmol/10^6 cells (standardized)	17.4058
C_0058	Lys	866	HMDB0000182,HMDB0003405	Control	12	6-2	pmol/10^6 cells (standardized)	23.3189
C_0058	Lys	866	HMDB0000182,HMDB0003405	Control	12	6-3	pmol/10^6 cells (standardized)	21.4436
C_0058	Lys	866	HMDB0000182,HMDB0003405	Control	24	8-1	pmol/10^6 cells (standardized)	23.8523
C_0058	Lys	866	HMDB0000182,HMDB0003405	Control	24	8-2	pmol/10^6 cells (standardized)	42.4171
C_0058	Lys	866	HMDB0000182,HMDB0003405	Control	24	8-3	pmol/10^6 cells (standardized)	23.7145
C_0058	Lys	866	HMDB0000182,HMDB0003405	Infected	2	5-1	pmol/10^6 cells (standardized)	22.6175
C_0058	Lys	866	HMDB0000182,HMDB0003405	Infected	2	5-2	pmol/10^6 cells (standardized)	18.4456
C_0058	Lys	866	HMDB0000182,HMDB0003405	Infected	2	5-3	pmol/10^6 cells (standardized)	20.3123
C_0058	Lys	866	HMDB0000182,HMDB0003405	Infected	12	7-1	pmol/10^6 cells (standardized)	11.9234
C_0058	Lys	866	HMDB0000182,HMDB0003405	Infected	12	7-2	pmol/10^6 cells (standardized)	15.6032
C_0058	Lys	866	HMDB0000182,HMDB0003405	Infected	12	7-3	pmol/10^6 cells (standardized)	15.2275
C_0058	Lys	866	HMDB0000182,HMDB0003405	Infected	24	9-1	pmol/10^6 cells (standardized)	14.4455
C_0058	Lys	866	HMDB0000182,HMDB0003405	Infected	24	9-2	pmol/10^6 cells (standardized)	9.54666
C_0058	Lys	866	HMDB0000182,HMDB0003405	Infected	24	9-3	pmol/10^6 cells (standardized)	9.54482
A_0023	Malic acid	525	HMDB0000156,HMDB0000744	Control	0	1	pmol/10^6 cells (standardized)	22.5738
A_0023	Malic acid	525	HMDB0000156,HMDB0000744	Control	0	2	pmol/10^6 cells (standardized)	12.2092
A_0023	Malic acid	525	HMDB0000156,HMDB0000744	Control	0	3	pmol/10^6 cells (standardized)	14.9997
A_0023	Malic acid	525	HMDB0000156,HMDB0000744	Control	2	4-1	pmol/10^6 cells (standardized)	20.4263
A_0023	Malic acid	525	HMDB0000156,HMDB0000744	Control	2	4-2	pmol/10^6 cells (standardized)	15.4552
A_0023	Malic acid	525	HMDB0000156,HMDB0000744	Control	2	4-3	pmol/10^6 cells (standardized)	21.0932
A_0023	Malic acid	525	HMDB0000156,HMDB0000744	Control	12	6-1	pmol/10^6 cells (standardized)	16.2077
A_0023	Malic acid	525	HMDB0000156,HMDB0000744	Control	12	6-2	pmol/10^6 cells (standardized)	26.3321
A_0023	Malic acid	525	HMDB0000156,HMDB0000744	Control	12	6-3	pmol/10^6 cells (standardized)	20.7199
A_0023	Malic acid	525	HMDB0000156,HMDB0000744	Control	24	8-1	pmol/10^6 cells (standardized)	12.8874
A_0023	Malic acid	525	HMDB0000156,HMDB0000744	Control	24	8-2	pmol/10^6 cells (standardized)	20.5288
A_0023	Malic acid	525	HMDB0000156,HMDB0000744	Control	24	8-3	pmol/10^6 cells (standardized)	12.7217
A_0023	Malic acid	525	HMDB0000156,HMDB0000744	Infected	2	5-1	pmol/10^6 cells (standardized)	24.8457
A_0023	Malic acid	525	HMDB0000156,HMDB0000744	Infected	2	5-2	pmol/10^6 cells (standardized)	21.889
A_0023	Malic acid	525	HMDB0000156,HMDB0000744	Infected	2	5-3	pmol/10^6 cells (standardized)	15.8614
A_0023	Malic acid	525	HMDB0000156,HMDB0000744	Infected	12	7-1	pmol/10^6 cells (standardized)	14.9949
A_0023	Malic acid	525	HMDB0000156,HMDB0000744	Infected	12	7-2	pmol/10^6 cells (standardized)	13.5846
A_0023	Malic acid	525	HMDB0000156,HMDB0000744	Infected	12	7-3	pmol/10^6 cells (standardized)	13.0484
A_0023	Malic acid	525	HMDB0000156,HMDB0000744	Infected	24	9-1	pmol/10^6 cells (standardized)	6.40872
A_0023	Malic acid	525	HMDB0000156,HMDB0000744	Infected	24	9-2	pmol/10^6 cells (standardized)	5.61942
A_0023	Malic acid	525	HMDB0000156,HMDB0000744	Infected	24	9-3	pmol/10^6 cells (standardized)	7.52338
A_0075	Malonyl CoA_divalent	644066		Control	0	1	pmol/10^6 cells (standardized)
A_0075	Malonyl CoA_divalent	644066		Control	0	2	pmol/10^6 cells (standardized)
A_0075	Malonyl CoA_divalent	644066		Control	0	3	pmol/10^6 cells (standardized)
A_0075	Malonyl CoA_divalent	644066		Control	2	4-1	pmol/10^6 cells (standardized)
A_0075	Malonyl CoA_divalent	644066		Control	2	4-2	pmol/10^6 cells (standardized)
A_0075	Malonyl CoA_divalent	644066		Control	2	4-3	pmol/10^6 cells (standardized)
A_0075	Malonyl CoA_divalent	644066		Control	12	6-1	pmol/10^6 cells (standardized)
A_0075	Malonyl CoA_divalent	644066		Control	12	6-2	pmol/10^6 cells (standardized)
A_0075	Malonyl CoA_divalent	644066		Control	12	6-3	pmol/10^6 cells (standardized)
A_0075	Malonyl CoA_divalent	644066		Control	24	8-1	pmol/10^6 cells (standardized)
A_0075	Malonyl CoA_divalent	644066		Control	24	8-2	pmol/10^6 cells (standardized)
A_0075	Malonyl CoA_divalent	644066		Control	24	8-3	pmol/10^6 cells (standardized)
A_0075	Malonyl CoA_divalent	644066		Infected	2	5-1	pmol/10^6 cells (standardized)
A_0075	Malonyl CoA_divalent	644066		Infected	2	5-2	pmol/10^6 cells (standardized)
A_0075	Malonyl CoA_divalent	644066		Infected	2	5-3	pmol/10^6 cells (standardized)
A_0075	Malonyl CoA_divalent	644066		Infected	12	7-1	pmol/10^6 cells (standardized)
A_0075	Malonyl CoA_divalent	644066		Infected	12	7-2	pmol/10^6 cells (standardized)
A_0075	Malonyl CoA_divalent	644066		Infected	12	7-3	pmol/10^6 cells (standardized)
A_0075	Malonyl CoA_divalent	644066		Infected	24	9-1	pmol/10^6 cells (standardized)
A_0075	Malonyl CoA_divalent	644066		Infected	24	9-2	pmol/10^6 cells (standardized)
A_0075	Malonyl CoA_divalent	644066		Infected	24	9-3	pmol/10^6 cells (standardized)
C_0060	Met	876	HMDB0000696	Control	0	1	pmol/10^6 cells (standardized)	5.48321
C_0060	Met	876	HMDB0000696	Control	0	2	pmol/10^6 cells (standardized)	4.05361
C_0060	Met	876	HMDB0000696	Control	0	3	pmol/10^6 cells (standardized)	5.48156
C_0060	Met	876	HMDB0000696	Control	2	4-1	pmol/10^6 cells (standardized)	5.03881
C_0060	Met	876	HMDB0000696	Control	2	4-2	pmol/10^6 cells (standardized)	4.53792
C_0060	Met	876	HMDB0000696	Control	2	4-3	pmol/10^6 cells (standardized)	7.41958
C_0060	Met	876	HMDB0000696	Control	12	6-1	pmol/10^6 cells (standardized)	3.28756
C_0060	Met	876	HMDB0000696	Control	12	6-2	pmol/10^6 cells (standardized)	6.87926
C_0060	Met	876	HMDB0000696	Control	12	6-3	pmol/10^6 cells (standardized)	4.42376
C_0060	Met	876	HMDB0000696	Control	24	8-1	pmol/10^6 cells (standardized)	3.93258
C_0060	Met	876	HMDB0000696	Control	24	8-2	pmol/10^6 cells (standardized)	7.7151
C_0060	Met	876	HMDB0000696	Control	24	8-3	pmol/10^6 cells (standardized)	5.82778
C_0060	Met	876	HMDB0000696	Infected	2	5-1	pmol/10^6 cells (standardized)	7.93906
C_0060	Met	876	HMDB0000696	Infected	2	5-2	pmol/10^6 cells (standardized)	5.15121
C_0060	Met	876	HMDB0000696	Infected	2	5-3	pmol/10^6 cells (standardized)	4.90067
C_0060	Met	876	HMDB0000696	Infected	12	7-1	pmol/10^6 cells (standardized)	3.08458
C_0060	Met	876	HMDB0000696	Infected	12	7-2	pmol/10^6 cells (standardized)	4.00811
C_0060	Met	876	HMDB0000696	Infected	12	7-3	pmol/10^6 cells (standardized)	3.69618
C_0060	Met	876	HMDB0000696	Infected	24	9-1	pmol/10^6 cells (standardized)	2.63005
C_0060	Met	876	HMDB0000696	Infected	24	9-2	pmol/10^6 cells (standardized)	2.06109
C_0060	Met	876	HMDB0000696	Infected	24	9-3	pmol/10^6 cells (standardized)	2.40039
C_0017	N,N-Dimethylglycine	673	HMDB0000092	Control	0	1	pmol/10^6 cells (standardized)
C_0017	N,N-Dimethylglycine	673	HMDB0000092	Control	0	2	pmol/10^6 cells (standardized)
C_0017	N,N-Dimethylglycine	673	HMDB0000092	Control	0	3	pmol/10^6 cells (standardized)
C_0017	N,N-Dimethylglycine	673	HMDB0000092	Control	2	4-1	pmol/10^6 cells (standardized)
C_0017	N,N-Dimethylglycine	673	HMDB0000092	Control	2	4-2	pmol/10^6 cells (standardized)
C_0017	N,N-Dimethylglycine	673	HMDB0000092	Control	2	4-3	pmol/10^6 cells (standardized)
C_0017	N,N-Dimethylglycine	673	HMDB0000092	Control	12	6-1	pmol/10^6 cells (standardized)
C_0017	N,N-Dimethylglycine	673	HMDB0000092	Control	12	6-2	pmol/10^6 cells (standardized)
C_0017	N,N-Dimethylglycine	673	HMDB0000092	Control	12	6-3	pmol/10^6 cells (standardized)
C_0017	N,N-Dimethylglycine	673	HMDB0000092	Control	24	8-1	pmol/10^6 cells (standardized)
C_0017	N,N-Dimethylglycine	673	HMDB0000092	Control	24	8-2	pmol/10^6 cells (standardized)
C_0017	N,N-Dimethylglycine	673	HMDB0000092	Control	24	8-3	pmol/10^6 cells (standardized)
C_0017	N,N-Dimethylglycine	673	HMDB0000092	Infected	2	5-1	pmol/10^6 cells (standardized)
C_0017	N,N-Dimethylglycine	673	HMDB0000092	Infected	2	5-2	pmol/10^6 cells (standardized)
C_0017	N,N-Dimethylglycine	673	HMDB0000092	Infected	2	5-3	pmol/10^6 cells (standardized)
C_0017	N,N-Dimethylglycine	673	HMDB0000092	Infected	12	7-1	pmol/10^6 cells (standardized)
C_0017	N,N-Dimethylglycine	673	HMDB0000092	Infected	12	7-2	pmol/10^6 cells (standardized)
C_0017	N,N-Dimethylglycine	673	HMDB0000092	Infected	12	7-3	pmol/10^6 cells (standardized)
C_0017	N,N-Dimethylglycine	673	HMDB0000092	Infected	24	9-1	pmol/10^6 cells (standardized)
C_0017	N,N-Dimethylglycine	673	HMDB0000092	Infected	24	9-2	pmol/10^6 cells (standardized)
C_0017	N,N-Dimethylglycine	673	HMDB0000092	Infected	24	9-3	pmol/10^6 cells (standardized)
A_0089	NAD+	5893	HMDB0000902	Control	0	1	pmol/10^6 cells (standardized)	32.1204
A_0089	NAD+	5893	HMDB0000902	Control	0	2	pmol/10^6 cells (standardized)	12.2708
A_0089	NAD+	5893	HMDB0000902	Control	0	3	pmol/10^6 cells (standardized)	18.7269
A_0089	NAD+	5893	HMDB0000902	Control	2	4-1	pmol/10^6 cells (standardized)	29.4227
A_0089	NAD+	5893	HMDB0000902	Control	2	4-2	pmol/10^6 cells (standardized)	18.1738
A_0089	NAD+	5893	HMDB0000902	Control	2	4-3	pmol/10^6 cells (standardized)	32.5722
A_0089	NAD+	5893	HMDB0000902	Control	12	6-1	pmol/10^6 cells (standardized)	25.2791
A_0089	NAD+	5893	HMDB0000902	Control	12	6-2	pmol/10^6 cells (standardized)	46.0821
A_0089	NAD+	5893	HMDB0000902	Control	12	6-3	pmol/10^6 cells (standardized)	40.9465
A_0089	NAD+	5893	HMDB0000902	Control	24	8-1	pmol/10^6 cells (standardized)	18.2994
A_0089	NAD+	5893	HMDB0000902	Control	24	8-2	pmol/10^6 cells (standardized)	46.4694
A_0089	NAD+	5893	HMDB0000902	Control	24	8-3	pmol/10^6 cells (standardized)	18.6366
A_0089	NAD+	5893	HMDB0000902	Infected	2	5-1	pmol/10^6 cells (standardized)	30.7719
A_0089	NAD+	5893	HMDB0000902	Infected	2	5-2	pmol/10^6 cells (standardized)	23.3541
A_0089	NAD+	5893	HMDB0000902	Infected	2	5-3	pmol/10^6 cells (standardized)	18.8873
A_0089	NAD+	5893	HMDB0000902	Infected	12	7-1	pmol/10^6 cells (standardized)	21.3288
A_0089	NAD+	5893	HMDB0000902	Infected	12	7-2	pmol/10^6 cells (standardized)	19.3585
A_0089	NAD+	5893	HMDB0000902	Infected	12	7-3	pmol/10^6 cells (standardized)	22.3909
A_0089	NAD+	5893	HMDB0000902	Infected	24	9-1	pmol/10^6 cells (standardized)	9.13421
A_0089	NAD+	5893	HMDB0000902	Infected	24	9-2	pmol/10^6 cells (standardized)	10.1799
A_0089	NAD+	5893	HMDB0000902	Infected	24	9-3	pmol/10^6 cells (standardized)	8.05094
A_0091	NADP+	5886	HMDB0000217	Control	0	1	pmol/10^6 cells (standardized)
A_0091	NADP+	5886	HMDB0000217	Control	0	2	pmol/10^6 cells (standardized)
A_0091	NADP+	5886	HMDB0000217	Control	0	3	pmol/10^6 cells (standardized)
A_0091	NADP+	5886	HMDB0000217	Control	2	4-1	pmol/10^6 cells (standardized)
A_0091	NADP+	5886	HMDB0000217	Control	2	4-2	pmol/10^6 cells (standardized)
A_0091	NADP+	5886	HMDB0000217	Control	2	4-3	pmol/10^6 cells (standardized)
A_0091	NADP+	5886	HMDB0000217	Control	12	6-1	pmol/10^6 cells (standardized)
A_0091	NADP+	5886	HMDB0000217	Control	12	6-2	pmol/10^6 cells (standardized)
A_0091	NADP+	5886	HMDB0000217	Control	12	6-3	pmol/10^6 cells (standardized)
A_0091	NADP+	5886	HMDB0000217	Control	24	8-1	pmol/10^6 cells (standardized)
A_0091	NADP+	5886	HMDB0000217	Control	24	8-2	pmol/10^6 cells (standardized)
A_0091	NADP+	5886	HMDB0000217	Control	24	8-3	pmol/10^6 cells (standardized)
A_0091	NADP+	5886	HMDB0000217	Infected	2	5-1	pmol/10^6 cells (standardized)
A_0091	NADP+	5886	HMDB0000217	Infected	2	5-2	pmol/10^6 cells (standardized)
A_0091	NADP+	5886	HMDB0000217	Infected	2	5-3	pmol/10^6 cells (standardized)
A_0091	NADP+	5886	HMDB0000217	Infected	12	7-1	pmol/10^6 cells (standardized)
A_0091	NADP+	5886	HMDB0000217	Infected	12	7-2	pmol/10^6 cells (standardized)
A_0091	NADP+	5886	HMDB0000217	Infected	12	7-3	pmol/10^6 cells (standardized)
A_0091	NADP+	5886	HMDB0000217	Infected	24	9-1	pmol/10^6 cells (standardized)
A_0091	NADP+	5886	HMDB0000217	Infected	24	9-2	pmol/10^6 cells (standardized)
A_0091	NADP+	5886	HMDB0000217	Infected	24	9-3	pmol/10^6 cells (standardized)
C_0045	Ornithine	389	HMDB0000214,HMDB0003374	Control	0	1	pmol/10^6 cells (standardized)	5.99182
C_0045	Ornithine	389	HMDB0000214,HMDB0003374	Control	0	2	pmol/10^6 cells (standardized)	2.39853
C_0045	Ornithine	389	HMDB0000214,HMDB0003374	Control	0	3	pmol/10^6 cells (standardized)	3.73098
C_0045	Ornithine	389	HMDB0000214,HMDB0003374	Control	2	4-1	pmol/10^6 cells (standardized)
C_0045	Ornithine	389	HMDB0000214,HMDB0003374	Control	2	4-2	pmol/10^6 cells (standardized)	7.51834
C_0045	Ornithine	389	HMDB0000214,HMDB0003374	Control	2	4-3	pmol/10^6 cells (standardized)
C_0045	Ornithine	389	HMDB0000214,HMDB0003374	Control	12	6-1	pmol/10^6 cells (standardized)	1.40551
C_0045	Ornithine	389	HMDB0000214,HMDB0003374	Control	12	6-2	pmol/10^6 cells (standardized)	1.04991
C_0045	Ornithine	389	HMDB0000214,HMDB0003374	Control	12	6-3	pmol/10^6 cells (standardized)
C_0045	Ornithine	389	HMDB0000214,HMDB0003374	Control	24	8-1	pmol/10^6 cells (standardized)	2.94078
C_0045	Ornithine	389	HMDB0000214,HMDB0003374	Control	24	8-2	pmol/10^6 cells (standardized)	4.24603
C_0045	Ornithine	389	HMDB0000214,HMDB0003374	Control	24	8-3	pmol/10^6 cells (standardized)	3.562
C_0045	Ornithine	389	HMDB0000214,HMDB0003374	Infected	2	5-1	pmol/10^6 cells (standardized)	2.01192
C_0045	Ornithine	389	HMDB0000214,HMDB0003374	Infected	2	5-2	pmol/10^6 cells (standardized)	1.77424
C_0045	Ornithine	389	HMDB0000214,HMDB0003374	Infected	2	5-3	pmol/10^6 cells (standardized)	3.72295
C_0045	Ornithine	389	HMDB0000214,HMDB0003374	Infected	12	7-1	pmol/10^6 cells (standardized)
C_0045	Ornithine	389	HMDB0000214,HMDB0003374	Infected	12	7-2	pmol/10^6 cells (standardized)	1.53009
C_0045	Ornithine	389	HMDB0000214,HMDB0003374	Infected	12	7-3	pmol/10^6 cells (standardized)	1.82906
C_0045	Ornithine	389	HMDB0000214,HMDB0003374	Infected	24	9-1	pmol/10^6 cells (standardized)	2.3931
C_0045	Ornithine	389	HMDB0000214,HMDB0003374	Infected	24	9-2	pmol/10^6 cells (standardized)	2.58454
C_0045	Ornithine	389	HMDB0000214,HMDB0003374	Infected	24	9-3	pmol/10^6 cells (standardized)	1.81194
C_0067	Phe	994	HMDB0000159	Control	0	1	pmol/10^6 cells (standardized)	7.52573
C_0067	Phe	994	HMDB0000159	Control	0	2	pmol/10^6 cells (standardized)	6.3925
C_0067	Phe	994	HMDB0000159	Control	0	3	pmol/10^6 cells (standardized)	6.04527
C_0067	Phe	994	HMDB0000159	Control	2	4-1	pmol/10^6 cells (standardized)	6.63104
C_0067	Phe	994	HMDB0000159	Control	2	4-2	pmol/10^6 cells (standardized)	7.53204
C_0067	Phe	994	HMDB0000159	Control	2	4-3	pmol/10^6 cells (standardized)	6.08039
C_0067	Phe	994	HMDB0000159	Control	12	6-1	pmol/10^6 cells (standardized)	4.25498
C_0067	Phe	994	HMDB0000159	Control	12	6-2	pmol/10^6 cells (standardized)	5.83995
C_0067	Phe	994	HMDB0000159	Control	12	6-3	pmol/10^6 cells (standardized)	5.43571
C_0067	Phe	994	HMDB0000159	Control	24	8-1	pmol/10^6 cells (standardized)	3.42642
C_0067	Phe	994	HMDB0000159	Control	24	8-2	pmol/10^6 cells (standardized)	6.57603
C_0067	Phe	994	HMDB0000159	Control	24	8-3	pmol/10^6 cells (standardized)	5.14742
C_0067	Phe	994	HMDB0000159	Infected	2	5-1	pmol/10^6 cells (standardized)	9.695
C_0067	Phe	994	HMDB0000159	Infected	2	5-2	pmol/10^6 cells (standardized)	7.33997
C_0067	Phe	994	HMDB0000159	Infected	2	5-3	pmol/10^6 cells (standardized)	8.05996
C_0067	Phe	994	HMDB0000159	Infected	12	7-1	pmol/10^6 cells (standardized)	5.07815
C_0067	Phe	994	HMDB0000159	Infected	12	7-2	pmol/10^6 cells (standardized)	4.82446
C_0067	Phe	994	HMDB0000159	Infected	12	7-3	pmol/10^6 cells (standardized)	4.87552
C_0067	Phe	994	HMDB0000159	Infected	24	9-1	pmol/10^6 cells (standardized)	4.44192
C_0067	Phe	994	HMDB0000159	Infected	24	9-2	pmol/10^6 cells (standardized)	3.33142
C_0067	Phe	994	HMDB0000159	Infected	24	9-3	pmol/10^6 cells (standardized)	2.30262
A_0033	Phosphoenolpyruvic acid	1005	HMDB0000263	Control	0	1	pmol/10^6 cells (standardized)
A_0033	Phosphoenolpyruvic acid	1005	HMDB0000263	Control	0	2	pmol/10^6 cells (standardized)
A_0033	Phosphoenolpyruvic acid	1005	HMDB0000263	Control	0	3	pmol/10^6 cells (standardized)
A_0033	Phosphoenolpyruvic acid	1005	HMDB0000263	Control	2	4-1	pmol/10^6 cells (standardized)
A_0033	Phosphoenolpyruvic acid	1005	HMDB0000263	Control	2	4-2	pmol/10^6 cells (standardized)
A_0033	Phosphoenolpyruvic acid	1005	HMDB0000263	Control	2	4-3	pmol/10^6 cells (standardized)
A_0033	Phosphoenolpyruvic acid	1005	HMDB0000263	Control	12	6-1	pmol/10^6 cells (standardized)
A_0033	Phosphoenolpyruvic acid	1005	HMDB0000263	Control	12	6-2	pmol/10^6 cells (standardized)
A_0033	Phosphoenolpyruvic acid	1005	HMDB0000263	Control	12	6-3	pmol/10^6 cells (standardized)
A_0033	Phosphoenolpyruvic acid	1005	HMDB0000263	Control	24	8-1	pmol/10^6 cells (standardized)
A_0033	Phosphoenolpyruvic acid	1005	HMDB0000263	Control	24	8-2	pmol/10^6 cells (standardized)
A_0033	Phosphoenolpyruvic acid	1005	HMDB0000263	Control	24	8-3	pmol/10^6 cells (standardized)
A_0033	Phosphoenolpyruvic acid	1005	HMDB0000263	Infected	2	5-1	pmol/10^6 cells (standardized)
A_0033	Phosphoenolpyruvic acid	1005	HMDB0000263	Infected	2	5-2	pmol/10^6 cells (standardized)
A_0033	Phosphoenolpyruvic acid	1005	HMDB0000263	Infected	2	5-3	pmol/10^6 cells (standardized)
A_0033	Phosphoenolpyruvic acid	1005	HMDB0000263	Infected	12	7-1	pmol/10^6 cells (standardized)
A_0033	Phosphoenolpyruvic acid	1005	HMDB0000263	Infected	12	7-2	pmol/10^6 cells (standardized)
A_0033	Phosphoenolpyruvic acid	1005	HMDB0000263	Infected	12	7-3	pmol/10^6 cells (standardized)
A_0033	Phosphoenolpyruvic acid	1005	HMDB0000263	Infected	24	9-1	pmol/10^6 cells (standardized)
A_0033	Phosphoenolpyruvic acid	1005	HMDB0000263	Infected	24	9-2	pmol/10^6 cells (standardized)
A_0033	Phosphoenolpyruvic acid	1005	HMDB0000263	Infected	24	9-3	pmol/10^6 cells (standardized)
C_0025	Pro	614	HMDB0000162,HMDB0003411	Control	0	1	pmol/10^6 cells (standardized)	124.507
C_0025	Pro	614	HMDB0000162,HMDB0003411	Control	0	2	pmol/10^6 cells (standardized)	72.0043
C_0025	Pro	614	HMDB0000162,HMDB0003411	Control	0	3	pmol/10^6 cells (standardized)	79.7531
C_0025	Pro	614	HMDB0000162,HMDB0003411	Control	2	4-1	pmol/10^6 cells (standardized)	115.798
C_0025	Pro	614	HMDB0000162,HMDB0003411	Control	2	4-2	pmol/10^6 cells (standardized)	79.862
C_0025	Pro	614	HMDB0000162,HMDB0003411	Control	2	4-3	pmol/10^6 cells (standardized)	138.306
C_0025	Pro	614	HMDB0000162,HMDB0003411	Control	12	6-1	pmol/10^6 cells (standardized)	92.4715
C_0025	Pro	614	HMDB0000162,HMDB0003411	Control	12	6-2	pmol/10^6 cells (standardized)	148.888
C_0025	Pro	614	HMDB0000162,HMDB0003411	Control	12	6-3	pmol/10^6 cells (standardized)	145.988
C_0025	Pro	614	HMDB0000162,HMDB0003411	Control	24	8-1	pmol/10^6 cells (standardized)	145.493
C_0025	Pro	614	HMDB0000162,HMDB0003411	Control	24	8-2	pmol/10^6 cells (standardized)	301.395
C_0025	Pro	614	HMDB0000162,HMDB0003411	Control	24	8-3	pmol/10^6 cells (standardized)	131.365
C_0025	Pro	614	HMDB0000162,HMDB0003411	Infected	2	5-1	pmol/10^6 cells (standardized)	146.939
C_0025	Pro	614	HMDB0000162,HMDB0003411	Infected	2	5-2	pmol/10^6 cells (standardized)	102.393
C_0025	Pro	614	HMDB0000162,HMDB0003411	Infected	2	5-3	pmol/10^6 cells (standardized)	100.138
C_0025	Pro	614	HMDB0000162,HMDB0003411	Infected	12	7-1	pmol/10^6 cells (standardized)	103.584
C_0025	Pro	614	HMDB0000162,HMDB0003411	Infected	12	7-2	pmol/10^6 cells (standardized)	94.7052
C_0025	Pro	614	HMDB0000162,HMDB0003411	Infected	12	7-3	pmol/10^6 cells (standardized)	101.229
C_0025	Pro	614	HMDB0000162,HMDB0003411	Infected	24	9-1	pmol/10^6 cells (standardized)	79.1963
C_0025	Pro	614	HMDB0000162,HMDB0003411	Infected	24	9-2	pmol/10^6 cells (standardized)	76.2968
C_0025	Pro	614	HMDB0000162,HMDB0003411	Infected	24	9-3	pmol/10^6 cells (standardized)	61.3739
A_0070	PRPP	7339	HMDB0000280	Control	0	1	pmol/10^6 cells (standardized)
A_0070	PRPP	7339	HMDB0000280	Control	0	2	pmol/10^6 cells (standardized)
A_0070	PRPP	7339	HMDB0000280	Control	0	3	pmol/10^6 cells (standardized)	5.63337
A_0070	PRPP	7339	HMDB0000280	Control	2	4-1	pmol/10^6 cells (standardized)	24.312
A_0070	PRPP	7339	HMDB0000280	Control	2	4-2	pmol/10^6 cells (standardized)	12.1688
A_0070	PRPP	7339	HMDB0000280	Control	2	4-3	pmol/10^6 cells (standardized)	26.402
A_0070	PRPP	7339	HMDB0000280	Control	12	6-1	pmol/10^6 cells (standardized)	10.5063
A_0070	PRPP	7339	HMDB0000280	Control	12	6-2	pmol/10^6 cells (standardized)	30.2413
A_0070	PRPP	7339	HMDB0000280	Control	12	6-3	pmol/10^6 cells (standardized)	26.4772
A_0070	PRPP	7339	HMDB0000280	Control	24	8-1	pmol/10^6 cells (standardized)
A_0070	PRPP	7339	HMDB0000280	Control	24	8-2	pmol/10^6 cells (standardized)
A_0070	PRPP	7339	HMDB0000280	Control	24	8-3	pmol/10^6 cells (standardized)
A_0070	PRPP	7339	HMDB0000280	Infected	2	5-1	pmol/10^6 cells (standardized)	35.3309
A_0070	PRPP	7339	HMDB0000280	Infected	2	5-2	pmol/10^6 cells (standardized)	22.0008
A_0070	PRPP	7339	HMDB0000280	Infected	2	5-3	pmol/10^6 cells (standardized)	18.039
A_0070	PRPP	7339	HMDB0000280	Infected	12	7-1	pmol/10^6 cells (standardized)	11.207
A_0070	PRPP	7339	HMDB0000280	Infected	12	7-2	pmol/10^6 cells (standardized)	15.1439
A_0070	PRPP	7339	HMDB0000280	Infected	12	7-3	pmol/10^6 cells (standardized)	10.4538
A_0070	PRPP	7339	HMDB0000280	Infected	24	9-1	pmol/10^6 cells (standardized)
A_0070	PRPP	7339	HMDB0000280	Infected	24	9-2	pmol/10^6 cells (standardized)
A_0070	PRPP	7339	HMDB0000280	Infected	24	9-3	pmol/10^6 cells (standardized)
C_0008	Putrescine	1045	HMDB0001414	Control	0	1	pmol/10^6 cells (standardized)	10.8418
C_0008	Putrescine	1045	HMDB0001414	Control	0	2	pmol/10^6 cells (standardized)	5.16652
C_0008	Putrescine	1045	HMDB0001414	Control	0	3	pmol/10^6 cells (standardized)	5.04471
C_0008	Putrescine	1045	HMDB0001414	Control	2	4-1	pmol/10^6 cells (standardized)	6.55354
C_0008	Putrescine	1045	HMDB0001414	Control	2	4-2	pmol/10^6 cells (standardized)	6.61655
C_0008	Putrescine	1045	HMDB0001414	Control	2	4-3	pmol/10^6 cells (standardized)	9.04331
C_0008	Putrescine	1045	HMDB0001414	Control	12	6-1	pmol/10^6 cells (standardized)	3.97396
C_0008	Putrescine	1045	HMDB0001414	Control	12	6-2	pmol/10^6 cells (standardized)	5.32255
C_0008	Putrescine	1045	HMDB0001414	Control	12	6-3	pmol/10^6 cells (standardized)	4.13527
C_0008	Putrescine	1045	HMDB0001414	Control	24	8-1	pmol/10^6 cells (standardized)
C_0008	Putrescine	1045	HMDB0001414	Control	24	8-2	pmol/10^6 cells (standardized)
C_0008	Putrescine	1045	HMDB0001414	Control	24	8-3	pmol/10^6 cells (standardized)
C_0008	Putrescine	1045	HMDB0001414	Infected	2	5-1	pmol/10^6 cells (standardized)	12.3164
C_0008	Putrescine	1045	HMDB0001414	Infected	2	5-2	pmol/10^6 cells (standardized)	9.22998
C_0008	Putrescine	1045	HMDB0001414	Infected	2	5-3	pmol/10^6 cells (standardized)	10.8499
C_0008	Putrescine	1045	HMDB0001414	Infected	12	7-1	pmol/10^6 cells (standardized)	5.39093
C_0008	Putrescine	1045	HMDB0001414	Infected	12	7-2	pmol/10^6 cells (standardized)	7.80624
C_0008	Putrescine	1045	HMDB0001414	Infected	12	7-3	pmol/10^6 cells (standardized)	5.24453
C_0008	Putrescine	1045	HMDB0001414	Infected	24	9-1	pmol/10^6 cells (standardized)
C_0008	Putrescine	1045	HMDB0001414	Infected	24	9-2	pmol/10^6 cells (standardized)
C_0008	Putrescine	1045	HMDB0001414	Infected	24	9-3	pmol/10^6 cells (standardized)
A_0005	Pyruvic acid	1060	HMDB0000243	Control	0	1	pmol/10^6 cells (standardized)
A_0005	Pyruvic acid	1060	HMDB0000243	Control	0	2	pmol/10^6 cells (standardized)
A_0005	Pyruvic acid	1060	HMDB0000243	Control	0	3	pmol/10^6 cells (standardized)
A_0005	Pyruvic acid	1060	HMDB0000243	Control	2	4-1	pmol/10^6 cells (standardized)
A_0005	Pyruvic acid	1060	HMDB0000243	Control	2	4-2	pmol/10^6 cells (standardized)
A_0005	Pyruvic acid	1060	HMDB0000243	Control	2	4-3	pmol/10^6 cells (standardized)
A_0005	Pyruvic acid	1060	HMDB0000243	Control	12	6-1	pmol/10^6 cells (standardized)
A_0005	Pyruvic acid	1060	HMDB0000243	Control	12	6-2	pmol/10^6 cells (standardized)
A_0005	Pyruvic acid	1060	HMDB0000243	Control	12	6-3	pmol/10^6 cells (standardized)
A_0005	Pyruvic acid	1060	HMDB0000243	Control	24	8-1	pmol/10^6 cells (standardized)
A_0005	Pyruvic acid	1060	HMDB0000243	Control	24	8-2	pmol/10^6 cells (standardized)
A_0005	Pyruvic acid	1060	HMDB0000243	Control	24	8-3	pmol/10^6 cells (standardized)
A_0005	Pyruvic acid	1060	HMDB0000243	Infected	2	5-1	pmol/10^6 cells (standardized)
A_0005	Pyruvic acid	1060	HMDB0000243	Infected	2	5-2	pmol/10^6 cells (standardized)
A_0005	Pyruvic acid	1060	HMDB0000243	Infected	2	5-3	pmol/10^6 cells (standardized)
A_0005	Pyruvic acid	1060	HMDB0000243	Infected	12	7-1	pmol/10^6 cells (standardized)
A_0005	Pyruvic acid	1060	HMDB0000243	Infected	12	7-2	pmol/10^6 cells (standardized)
A_0005	Pyruvic acid	1060	HMDB0000243	Infected	12	7-3	pmol/10^6 cells (standardized)
A_0005	Pyruvic acid	1060	HMDB0000243	Infected	24	9-1	pmol/10^6 cells (standardized)
A_0005	Pyruvic acid	1060	HMDB0000243	Infected	24	9-2	pmol/10^6 cells (standardized)
A_0005	Pyruvic acid	1060	HMDB0000243	Infected	24	9-3	pmol/10^6 cells (standardized)
A_0051	Ribose 5-phosphate	439167	HMDB0001548	Control	0	1	pmol/10^6 cells (standardized)
A_0051	Ribose 5-phosphate	439167	HMDB0001548	Control	0	2	pmol/10^6 cells (standardized)
A_0051	Ribose 5-phosphate	439167	HMDB0001548	Control	0	3	pmol/10^6 cells (standardized)
A_0051	Ribose 5-phosphate	439167	HMDB0001548	Control	2	4-1	pmol/10^6 cells (standardized)	5.15205
A_0051	Ribose 5-phosphate	439167	HMDB0001548	Control	2	4-2	pmol/10^6 cells (standardized)
A_0051	Ribose 5-phosphate	439167	HMDB0001548	Control	2	4-3	pmol/10^6 cells (standardized)	6.90238
A_0051	Ribose 5-phosphate	439167	HMDB0001548	Control	12	6-1	pmol/10^6 cells (standardized)
A_0051	Ribose 5-phosphate	439167	HMDB0001548	Control	12	6-2	pmol/10^6 cells (standardized)	3.33254
A_0051	Ribose 5-phosphate	439167	HMDB0001548	Control	12	6-3	pmol/10^6 cells (standardized)
A_0051	Ribose 5-phosphate	439167	HMDB0001548	Control	24	8-1	pmol/10^6 cells (standardized)
A_0051	Ribose 5-phosphate	439167	HMDB0001548	Control	24	8-2	pmol/10^6 cells (standardized)
A_0051	Ribose 5-phosphate	439167	HMDB0001548	Control	24	8-3	pmol/10^6 cells (standardized)
A_0051	Ribose 5-phosphate	439167	HMDB0001548	Infected	2	5-1	pmol/10^6 cells (standardized)	5.3233
A_0051	Ribose 5-phosphate	439167	HMDB0001548	Infected	2	5-2	pmol/10^6 cells (standardized)
A_0051	Ribose 5-phosphate	439167	HMDB0001548	Infected	2	5-3	pmol/10^6 cells (standardized)	4.52847
A_0051	Ribose 5-phosphate	439167	HMDB0001548	Infected	12	7-1	pmol/10^6 cells (standardized)
A_0051	Ribose 5-phosphate	439167	HMDB0001548	Infected	12	7-2	pmol/10^6 cells (standardized)
A_0051	Ribose 5-phosphate	439167	HMDB0001548	Infected	12	7-3	pmol/10^6 cells (standardized)	4.89889
A_0051	Ribose 5-phosphate	439167	HMDB0001548	Infected	24	9-1	pmol/10^6 cells (standardized)
A_0051	Ribose 5-phosphate	439167	HMDB0001548	Infected	24	9-2	pmol/10^6 cells (standardized)
A_0051	Ribose 5-phosphate	439167	HMDB0001548	Infected	24	9-3	pmol/10^6 cells (standardized)
A_0052	Ribulose 5-phosphate	439184	HMDB0000618	Control	0	1	pmol/10^6 cells (standardized)
A_0052	Ribulose 5-phosphate	439184	HMDB0000618	Control	0	2	pmol/10^6 cells (standardized)
A_0052	Ribulose 5-phosphate	439184	HMDB0000618	Control	0	3	pmol/10^6 cells (standardized)
A_0052	Ribulose 5-phosphate	439184	HMDB0000618	Control	2	4-1	pmol/10^6 cells (standardized)
A_0052	Ribulose 5-phosphate	439184	HMDB0000618	Control	2	4-2	pmol/10^6 cells (standardized)
A_0052	Ribulose 5-phosphate	439184	HMDB0000618	Control	2	4-3	pmol/10^6 cells (standardized)
A_0052	Ribulose 5-phosphate	439184	HMDB0000618	Control	12	6-1	pmol/10^6 cells (standardized)
A_0052	Ribulose 5-phosphate	439184	HMDB0000618	Control	12	6-2	pmol/10^6 cells (standardized)
A_0052	Ribulose 5-phosphate	439184	HMDB0000618	Control	12	6-3	pmol/10^6 cells (standardized)
A_0052	Ribulose 5-phosphate	439184	HMDB0000618	Control	24	8-1	pmol/10^6 cells (standardized)
A_0052	Ribulose 5-phosphate	439184	HMDB0000618	Control	24	8-2	pmol/10^6 cells (standardized)
A_0052	Ribulose 5-phosphate	439184	HMDB0000618	Control	24	8-3	pmol/10^6 cells (standardized)
A_0052	Ribulose 5-phosphate	439184	HMDB0000618	Infected	2	5-1	pmol/10^6 cells (standardized)
A_0052	Ribulose 5-phosphate	439184	HMDB0000618	Infected	2	5-2	pmol/10^6 cells (standardized)
A_0052	Ribulose 5-phosphate	439184	HMDB0000618	Infected	2	5-3	pmol/10^6 cells (standardized)
A_0052	Ribulose 5-phosphate	439184	HMDB0000618	Infected	12	7-1	pmol/10^6 cells (standardized)
A_0052	Ribulose 5-phosphate	439184	HMDB0000618	Infected	12	7-2	pmol/10^6 cells (standardized)
A_0052	Ribulose 5-phosphate	439184	HMDB0000618	Infected	12	7-3	pmol/10^6 cells (standardized)
A_0052	Ribulose 5-phosphate	439184	HMDB0000618	Infected	24	9-1	pmol/10^6 cells (standardized)
A_0052	Ribulose 5-phosphate	439184	HMDB0000618	Infected	24	9-2	pmol/10^6 cells (standardized)
A_0052	Ribulose 5-phosphate	439184	HMDB0000618	Infected	24	9-3	pmol/10^6 cells (standardized)
C_0096	S-Adenosylmethionine	34755	HMDB0001185	Control	0	1	pmol/10^6 cells (standardized)	5.30261
C_0096	S-Adenosylmethionine	34755	HMDB0001185	Control	0	2	pmol/10^6 cells (standardized)	2.14326
C_0096	S-Adenosylmethionine	34755	HMDB0001185	Control	0	3	pmol/10^6 cells (standardized)	3.56573
C_0096	S-Adenosylmethionine	34755	HMDB0001185	Control	2	4-1	pmol/10^6 cells (standardized)	4.81048
C_0096	S-Adenosylmethionine	34755	HMDB0001185	Control	2	4-2	pmol/10^6 cells (standardized)	2.51226
C_0096	S-Adenosylmethionine	34755	HMDB0001185	Control	2	4-3	pmol/10^6 cells (standardized)	3.76725
C_0096	S-Adenosylmethionine	34755	HMDB0001185	Control	12	6-1	pmol/10^6 cells (standardized)	2.32019
C_0096	S-Adenosylmethionine	34755	HMDB0001185	Control	12	6-2	pmol/10^6 cells (standardized)	3.46741
C_0096	S-Adenosylmethionine	34755	HMDB0001185	Control	12	6-3	pmol/10^6 cells (standardized)	3.70265
C_0096	S-Adenosylmethionine	34755	HMDB0001185	Control	24	8-1	pmol/10^6 cells (standardized)
C_0096	S-Adenosylmethionine	34755	HMDB0001185	Control	24	8-2	pmol/10^6 cells (standardized)	3.34852
C_0096	S-Adenosylmethionine	34755	HMDB0001185	Control	24	8-3	pmol/10^6 cells (standardized)	2.559
C_0096	S-Adenosylmethionine	34755	HMDB0001185	Infected	2	5-1	pmol/10^6 cells (standardized)	3.04809
C_0096	S-Adenosylmethionine	34755	HMDB0001185	Infected	2	5-2	pmol/10^6 cells (standardized)	3.21412
C_0096	S-Adenosylmethionine	34755	HMDB0001185	Infected	2	5-3	pmol/10^6 cells (standardized)	2.03325
C_0096	S-Adenosylmethionine	34755	HMDB0001185	Infected	12	7-1	pmol/10^6 cells (standardized)	1.60352
C_0096	S-Adenosylmethionine	34755	HMDB0001185	Infected	12	7-2	pmol/10^6 cells (standardized)	3.08222
C_0096	S-Adenosylmethionine	34755	HMDB0001185	Infected	12	7-3	pmol/10^6 cells (standardized)	1.65754
C_0096	S-Adenosylmethionine	34755	HMDB0001185	Infected	24	9-1	pmol/10^6 cells (standardized)	1.71897
C_0096	S-Adenosylmethionine	34755	HMDB0001185	Infected	24	9-2	pmol/10^6 cells (standardized)
C_0096	S-Adenosylmethionine	34755	HMDB0001185	Infected	24	9-3	pmol/10^6 cells (standardized)
C_0009	Sarcosine	1088	HMDB0000271	Control	0	1	pmol/10^6 cells (standardized)
C_0009	Sarcosine	1088	HMDB0000271	Control	0	2	pmol/10^6 cells (standardized)
C_0009	Sarcosine	1088	HMDB0000271	Control	0	3	pmol/10^6 cells (standardized)
C_0009	Sarcosine	1088	HMDB0000271	Control	2	4-1	pmol/10^6 cells (standardized)
C_0009	Sarcosine	1088	HMDB0000271	Control	2	4-2	pmol/10^6 cells (standardized)
C_0009	Sarcosine	1088	HMDB0000271	Control	2	4-3	pmol/10^6 cells (standardized)
C_0009	Sarcosine	1088	HMDB0000271	Control	12	6-1	pmol/10^6 cells (standardized)
C_0009	Sarcosine	1088	HMDB0000271	Control	12	6-2	pmol/10^6 cells (standardized)
C_0009	Sarcosine	1088	HMDB0000271	Control	12	6-3	pmol/10^6 cells (standardized)
C_0009	Sarcosine	1088	HMDB0000271	Control	24	8-1	pmol/10^6 cells (standardized)
C_0009	Sarcosine	1088	HMDB0000271	Control	24	8-2	pmol/10^6 cells (standardized)
C_0009	Sarcosine	1088	HMDB0000271	Control	24	8-3	pmol/10^6 cells (standardized)
C_0009	Sarcosine	1088	HMDB0000271	Infected	2	5-1	pmol/10^6 cells (standardized)
C_0009	Sarcosine	1088	HMDB0000271	Infected	2	5-2	pmol/10^6 cells (standardized)
C_0009	Sarcosine	1088	HMDB0000271	Infected	2	5-3	pmol/10^6 cells (standardized)
C_0009	Sarcosine	1088	HMDB0000271	Infected	12	7-1	pmol/10^6 cells (standardized)
C_0009	Sarcosine	1088	HMDB0000271	Infected	12	7-2	pmol/10^6 cells (standardized)
C_0009	Sarcosine	1088	HMDB0000271	Infected	12	7-3	pmol/10^6 cells (standardized)
C_0009	Sarcosine	1088	HMDB0000271	Infected	24	9-1	pmol/10^6 cells (standardized)
C_0009	Sarcosine	1088	HMDB0000271	Infected	24	9-2	pmol/10^6 cells (standardized)
C_0009	Sarcosine	1088	HMDB0000271	Infected	24	9-3	pmol/10^6 cells (standardized)
A_0001	Sedoheptulose 7-phosphate	165007	HMDB0001068	Control	0	1	pmol/10^6 cells (standardized)
A_0001	Sedoheptulose 7-phosphate	165007	HMDB0001068	Control	0	2	pmol/10^6 cells (standardized)
A_0001	Sedoheptulose 7-phosphate	165007	HMDB0001068	Control	0	3	pmol/10^6 cells (standardized)
A_0001	Sedoheptulose 7-phosphate	165007	HMDB0001068	Control	2	4-1	pmol/10^6 cells (standardized)
A_0001	Sedoheptulose 7-phosphate	165007	HMDB0001068	Control	2	4-2	pmol/10^6 cells (standardized)
A_0001	Sedoheptulose 7-phosphate	165007	HMDB0001068	Control	2	4-3	pmol/10^6 cells (standardized)
A_0001	Sedoheptulose 7-phosphate	165007	HMDB0001068	Control	12	6-1	pmol/10^6 cells (standardized)
A_0001	Sedoheptulose 7-phosphate	165007	HMDB0001068	Control	12	6-2	pmol/10^6 cells (standardized)
A_0001	Sedoheptulose 7-phosphate	165007	HMDB0001068	Control	12	6-3	pmol/10^6 cells (standardized)
A_0001	Sedoheptulose 7-phosphate	165007	HMDB0001068	Control	24	8-1	pmol/10^6 cells (standardized)
A_0001	Sedoheptulose 7-phosphate	165007	HMDB0001068	Control	24	8-2	pmol/10^6 cells (standardized)
A_0001	Sedoheptulose 7-phosphate	165007	HMDB0001068	Control	24	8-3	pmol/10^6 cells (standardized)
A_0001	Sedoheptulose 7-phosphate	165007	HMDB0001068	Infected	2	5-1	pmol/10^6 cells (standardized)
A_0001	Sedoheptulose 7-phosphate	165007	HMDB0001068	Infected	2	5-2	pmol/10^6 cells (standardized)
A_0001	Sedoheptulose 7-phosphate	165007	HMDB0001068	Infected	2	5-3	pmol/10^6 cells (standardized)
A_0001	Sedoheptulose 7-phosphate	165007	HMDB0001068	Infected	12	7-1	pmol/10^6 cells (standardized)
A_0001	Sedoheptulose 7-phosphate	165007	HMDB0001068	Infected	12	7-2	pmol/10^6 cells (standardized)
A_0001	Sedoheptulose 7-phosphate	165007	HMDB0001068	Infected	12	7-3	pmol/10^6 cells (standardized)
A_0001	Sedoheptulose 7-phosphate	165007	HMDB0001068	Infected	24	9-1	pmol/10^6 cells (standardized)
A_0001	Sedoheptulose 7-phosphate	165007	HMDB0001068	Infected	24	9-2	pmol/10^6 cells (standardized)
A_0001	Sedoheptulose 7-phosphate	165007	HMDB0001068	Infected	24	9-3	pmol/10^6 cells (standardized)
C_0019	Ser	617	HMDB0000187,HMDB0003406	Control	0	1	pmol/10^6 cells (standardized)	130.183
C_0019	Ser	617	HMDB0000187,HMDB0003406	Control	0	2	pmol/10^6 cells (standardized)	58.7592
C_0019	Ser	617	HMDB0000187,HMDB0003406	Control	0	3	pmol/10^6 cells (standardized)	64.7677
C_0019	Ser	617	HMDB0000187,HMDB0003406	Control	2	4-1	pmol/10^6 cells (standardized)	62.2792
C_0019	Ser	617	HMDB0000187,HMDB0003406	Control	2	4-2	pmol/10^6 cells (standardized)	59.9033
C_0019	Ser	617	HMDB0000187,HMDB0003406	Control	2	4-3	pmol/10^6 cells (standardized)	73.6913
C_0019	Ser	617	HMDB0000187,HMDB0003406	Control	12	6-1	pmol/10^6 cells (standardized)	12.2113
C_0019	Ser	617	HMDB0000187,HMDB0003406	Control	12	6-2	pmol/10^6 cells (standardized)	22.1424
C_0019	Ser	617	HMDB0000187,HMDB0003406	Control	12	6-3	pmol/10^6 cells (standardized)	18.7157
C_0019	Ser	617	HMDB0000187,HMDB0003406	Control	24	8-1	pmol/10^6 cells (standardized)	14.7201
C_0019	Ser	617	HMDB0000187,HMDB0003406	Control	24	8-2	pmol/10^6 cells (standardized)	28.0228
C_0019	Ser	617	HMDB0000187,HMDB0003406	Control	24	8-3	pmol/10^6 cells (standardized)	18.1061
C_0019	Ser	617	HMDB0000187,HMDB0003406	Infected	2	5-1	pmol/10^6 cells (standardized)	70.307
C_0019	Ser	617	HMDB0000187,HMDB0003406	Infected	2	5-2	pmol/10^6 cells (standardized)	52.4084
C_0019	Ser	617	HMDB0000187,HMDB0003406	Infected	2	5-3	pmol/10^6 cells (standardized)	56.2333
C_0019	Ser	617	HMDB0000187,HMDB0003406	Infected	12	7-1	pmol/10^6 cells (standardized)	13.629
C_0019	Ser	617	HMDB0000187,HMDB0003406	Infected	12	7-2	pmol/10^6 cells (standardized)	10.5611
C_0019	Ser	617	HMDB0000187,HMDB0003406	Infected	12	7-3	pmol/10^6 cells (standardized)	13.5857
C_0019	Ser	617	HMDB0000187,HMDB0003406	Infected	24	9-1	pmol/10^6 cells (standardized)	17.7305
C_0019	Ser	617	HMDB0000187,HMDB0003406	Infected	24	9-2	pmol/10^6 cells (standardized)	8.87551
C_0019	Ser	617	HMDB0000187,HMDB0003406	Infected	24	9-3	pmol/10^6 cells (standardized)
C_0056	Spermidine	1102	HMDB0001257	Control	0	1	pmol/10^6 cells (standardized)
C_0056	Spermidine	1102	HMDB0001257	Control	0	2	pmol/10^6 cells (standardized)
C_0056	Spermidine	1102	HMDB0001257	Control	0	3	pmol/10^6 cells (standardized)
C_0056	Spermidine	1102	HMDB0001257	Control	2	4-1	pmol/10^6 cells (standardized)
C_0056	Spermidine	1102	HMDB0001257	Control	2	4-2	pmol/10^6 cells (standardized)
C_0056	Spermidine	1102	HMDB0001257	Control	2	4-3	pmol/10^6 cells (standardized)
C_0056	Spermidine	1102	HMDB0001257	Control	12	6-1	pmol/10^6 cells (standardized)
C_0056	Spermidine	1102	HMDB0001257	Control	12	6-2	pmol/10^6 cells (standardized)
C_0056	Spermidine	1102	HMDB0001257	Control	12	6-3	pmol/10^6 cells (standardized)
C_0056	Spermidine	1102	HMDB0001257	Control	24	8-1	pmol/10^6 cells (standardized)
C_0056	Spermidine	1102	HMDB0001257	Control	24	8-2	pmol/10^6 cells (standardized)
C_0056	Spermidine	1102	HMDB0001257	Control	24	8-3	pmol/10^6 cells (standardized)
C_0056	Spermidine	1102	HMDB0001257	Infected	2	5-1	pmol/10^6 cells (standardized)
C_0056	Spermidine	1102	HMDB0001257	Infected	2	5-2	pmol/10^6 cells (standardized)
C_0056	Spermidine	1102	HMDB0001257	Infected	2	5-3	pmol/10^6 cells (standardized)
C_0056	Spermidine	1102	HMDB0001257	Infected	12	7-1	pmol/10^6 cells (standardized)
C_0056	Spermidine	1102	HMDB0001257	Infected	12	7-2	pmol/10^6 cells (standardized)
C_0056	Spermidine	1102	HMDB0001257	Infected	12	7-3	pmol/10^6 cells (standardized)
C_0056	Spermidine	1102	HMDB0001257	Infected	24	9-1	pmol/10^6 cells (standardized)
C_0056	Spermidine	1102	HMDB0001257	Infected	24	9-2	pmol/10^6 cells (standardized)
C_0056	Spermidine	1102	HMDB0001257	Infected	24	9-3	pmol/10^6 cells (standardized)
C_0077	Spermine	1103	HMDB0001256	Control	0	1	pmol/10^6 cells (standardized)
C_0077	Spermine	1103	HMDB0001256	Control	0	2	pmol/10^6 cells (standardized)
C_0077	Spermine	1103	HMDB0001256	Control	0	3	pmol/10^6 cells (standardized)
C_0077	Spermine	1103	HMDB0001256	Control	2	4-1	pmol/10^6 cells (standardized)
[truncated: 458 more rows]

## Sheet: S3a_Wide_Raw
ID	Metabolite	PubChem_CID	HMDB_ID	0h-Control|1	2h-Control|4-1	2h-Treatment|5-1	12h-Control|6-1	12h-Treatment|7-1	24h-Control|8-1	24h-Treatment|9-1	2	3	4-2	4-3	5-2	5-3	6-2	6-3	7-2	7-3	8-2	8-3	9-2	9-3
A_0010	2-Hydroxybutyric acid	440864	HMDB0000008
A_0028	2-Oxoglutaric acid	51	HMDB0000208	17.9096	16.1988									13.0246	13.0788			15.8063		10.6426
A_0012	2-Oxoisovaleric acid	49	HMDB0000019
A_0041	2-Phosphoglyceric acid	439278	HMDB0003391
A_0009	3-Hydroxybutyric acid	441	HMDB0000011,HMDB0000357,HMDB0000442								11.2274				10.3376
A_0042	3-Phosphoglyceric acid	439183	HMDB0000807
A_0056	6-Phosphogluconic acid	91493	HMDB0001316
A_0074	Acetyl CoA_divalent	444493
C_0048	Adenine	190	HMDB0000034
C_0088	Adenosine	60961	HMDB0000050
A_0076	ADP	6022	HMDB0001341	15.8551	16.25	11.7775	14.3063	9.58952	17.3989	6.27399	6.71981	9.47382	10.3038	14.9737	9.71954	8.83251	19.307	19.9548	9.66743	11.1109	23.5498	11.2457	6.27069	4.39705
C_0010	Ala	602	HMDB0000161,HMDB0001310	143.849	131.908	173.746	85.6453	91.9915	89.2012	44.531	77.1453	91.7383	109.924	150.833	140.637	130.919	150.376	137.504	92.2702	97.7525	130.17	83.5537	27.5859	33.755
A_0065	AMP	6083	HMDB0000045	5.5841	5.08421	4.82836	4.16666	3.71826	3.28396			2.85694	3.46273	4.53549	4.53497	2.8219	5.13794	5.95666			6.47588
C_0050	Anthranilic acid	227	HMDB0001123
C_0069	Arg	6322	HMDB0000517,HMDB0003416	98.5273	79.0928	72.6738	93.2245	66.5927	145.446	51.9247	54.2383	60.9598	62.0324	79.1822	67.5003	70.2283	114.916	113.257	62.3976	62.7938	258.185	140.197	43.6195	38.7877
C_0044	Asn	236	HMDB0000168,HMDB0033780	232.229	256.812	286.638	200.371	174.395	162.839	63.8339	123.086	131.151	164.766	302.419	194.683	186.201	317.848	342.891	151.965	162.41	397.633	180.647	56.1309	53.2336
C_0047	Asp	424	HMDB0000191,HMDB0006483	22.0766	16.2297	12.6059	8.55364	7.43873	7.05478	7.83075	10.3228	8.95764	17.0018	15.3436	13.9021	10.7797	18.0913	17.67	6.21366	7.67801	19.8331	7.647	4.59877	2.42224
A_0083	ATP	5957	HMDB0000538	117.088	107.791	90.822	85.143	66.9807	58.1537	32.1717	45.9255	64.34	63.286	104.082	73.7444	51.0715	149.177	125.628	63.7177	60.4907	174.146	61.066	35.7932	23.889
C_0027	Betaine	247	HMDB0000043	108.346	33.581	59.2199	68.8804	55.444	73.7382	39.8345	48.1708	51.7808	32.3912	49.8878	44.5781	55.4134	84.8581	81.8607	38.9424	46.5619	154.446	80.6759	28.2102
C_0031	Betaine aldehyde_+H2O	249
A_0062	cAMP	6076	HMDB0000058
C_0081	Carnosine	439224	HMDB0000033
A_0072	CDP	6132	HMDB0001546
A_0064	cGMP	24316	HMDB0001314
C_0018	Choline	305	HMDB0000097	13.0576	10.9287	7.39265	6.42303	7.28876	3.7952	2.06713	6.43805	7.01946	6.28829	9.29789	7.10777	8.0453	8.86106	11.0055	7.0567	6.30673	13.6642	5.71157	3.09156	1.78229
A_0040	cis-Aconitic acid	643757	HMDB0000072	7.80463	5.45285		4.90321					4.1433	3.51935	5.47553		3.60997	7.90415	6.86658			7.67148
A_0043	Citric acid	311	HMDB0000094	157.229	111.205	111.828	90.8394	72.0776	86.7334	35.5045	71.2104	85.9141	83.8885	116.106	84.4239	72.2944	140.335	137.467	68.8548	70.6656	151.886	75.4743	23.9845	23.0335
C_0071	Citrulline	9750	HMDB0000904	4.62137								2.08435	4.01652			1.75037	1.53896				3.12859
A_0060	CMP	6131	HMDB0000095
A_0069	CoA_divalent	87642
C_0040	Creatine	586	HMDB0000064	454.54	303.547	310.694	321.828	261.231	294.501	168.32	222.475	261.489	236.866	352.619	255.263	202.651	491.533	427.152	248.977	243.21	572.016	264.152	176.87	138.475
C_0024	Creatinine	588	HMDB0000562	8.30318	4.30973	3.26554	7.23323	5.21877	6.2988	3.44295	3.81953	3.30431	3.24423	3.73327	4.40931	4.80235	7.48071	7.24455	5.34138	3.68553	9.94731	6.48519	2.58499	2.66013
A_0080	CTP	6176	HMDB0000082	22.2609	17.0521	13.5952	10.6258	10.3107	7.79967	4.6965	8.6904	12.3937	9.8419	15.8426	13.8906	8.77699	19.2979	15.3926	9.66112	9.49505	19.8442	7.19371	6.98996
C_0033	Cys	594	HMDB0000574,HMDB0003417	14.9912	19.6305	33.0518	39.0391	34.5253	35.4438	16.6794	8.09217	6.18344	21.6412	30.6934	21.0755	10.0429	52.9831	45.1181	27.631	30.7118	58.3248	27.528	12.9842	9.08347
C_0085	Cytidine	6175	HMDB0000089																	1.57387
C_0022	Cytosine	597	HMDB0000630
A_0082	dATP	15993	HMDB0001532
A_0078	dCTP	65091	HMDB0000998
A_0035	Dihydroxyacetone phosphate	668	HMDB0001473	29.8865	7.03539	10.7977	14.4155	16.6542	8.0097	18.7171	18.5089	21.2404		6.10403	7.2648	6.9335	17.589	11.497	13.705	12.4976	14.2948	7.50182	27.1398	13.7172
A_0071	dTDP	164628	HMDB0001274
A_0059	dTMP	9700	HMDB0001227
A_0079	dTTP	64968	HMDB0001342
A_0047	Erythrose 4-phosphate	122357	HMDB0001321
A_0063	Fructose 1,6-diphosphate	172313	HMDB0001058	57.3532	9.29331	16.5953	9.1338	13.3426		12.1537	31.207	36.9747	5.30754	12.6581	10.7835	10.5995	13.0376	11.3038	11.8996	11.2873	7.40769		21.4592	9.46952
A_0053	Fructose 6-phosphate	603	HMDB0000124
A_0011	Fumaric acid	444972	HMDB0000134
C_0016	GABA	119	HMDB0000112	29.1147	13.1898	16.0992	18.7676	13.4878	19.9797	11.9835	14.1104	15.0532	8.25379	14.6876	11.5567	9.42837	23.7747	21.544	11.5363	12.9606	39.3934	15.0387	12.824	10.5991
A_0077	GDP	8977	HMDB0001201	5.26544	3.60936		3.19587				1.97156	2.10295		3.13291			6.81429	5.62424			5.98966	3.16601
C_0057	Gln	738	HMDB0000641,HMDB0003423	5.70983	3.45778	4.10864	4.22848	3.31568		4.8455		1.62564		3.08779			5.50742			1.90585	7.30619	4.30726	4.00441
C_0059	Glu	611	HMDB0000148,HMDB0003339	274.661	246.743	214.651	181.931	143.763	96.2483	38.8564	133.84	151.541	151.223	255.842	167.117	142.004	314.173	302.019	126.264	132.132	244.747	104.727	35.5208	32.3495
A_0046	Gluconic acid	10690	HMDB0000625	5.96191	3.35479	5.64603	7.33311	6.8898	5.21955	6.06748	5.71354	6.92718	6.44073	4.52082	3.74919	6.00168	6.66078	7.43288	4.75707	7.01956	8.01582	5.90989	4.73088	5.11073
A_0054	Glucose 1-phosphate	65533	HMDB0001586
A_0055	Glucose 6-phosphate	5958	HMDB0001401		3.76294	6.78287						2.40535		4.02572	6.89101	4.84432	4.55322	4.81281	2.79914
C_0095	Glutathione (GSH)	124886	HMDB0000125	221.77	190.028	173.247	148.43	120.312	69.4361	34.6982	94.9548	111.073	101.724	195.237	132.433	96.5778	268.98	269.1	119.668	100.745	193.411	65.4699	34.5602	24.5667
C_0094	Glutathione (GSSG)_divalent	65359		1.91462	2.50151	1.49073	1.14648	0.929525			1.07347	2.38983	0.681581	1.92466	2.05835	1.84821	1.82301	2.24721			1.46617	0.673491
C_0004	Gly	750	HMDB0000123	624.065	572.738	624.344	438.619	369.709	420.306	195.802	321.67	356.841	400.789	624.865	481.519	418.761	682.509	615.418	328.125	334.513	885.683	386.152	165.246	138.652
A_0036	Glyceraldehyde 3-phosphate	729	HMDB0001112
A_0038	Glycerol 3-phosphate	439162	HMDB0000126	29.3424	26.6542	34.7715	36.4048	35.3008	30.2073	18.4046	14.6807	19.8092	23.3039	31.583	27.1775	21.312	54.4536	39.4843	29.2086	28.875	61.997	29.4314	20.6927	17.8781
A_0004	Glycolic acid	757	HMDB0000115
A_0002	Glyoxylic acid	760	HMDB0000119
A_0067	GMP	6804	HMDB0001397
A_0084	GTP	6830	HMDB0001273	43.0711	33.4969	29.7467	32.224	26.9606	24.2561	11.5512	18.1843	22.977	24.4207	38.9093	22.3385	18.899	54.3759	48.0723	23.8421	22.2195	58.3737	21.5616	12.8187	8.26727
C_0062	Guanine	764	HMDB0000132
C_0092	Guanosine	6802	HMDB0000133
C_0063	His	773	HMDB0000177	12.7095	10.9132	11.8426	7.29193	5.80088	9.01122	4.99537	6.01438	7.40741	7.52666	10.2738	10.0341	9.7018	13.1426	9.8828	8.08055	7.95286	19.3269	11.5024	4.37444	4.45064
C_0029	Homoserine	12647	HMDB0000719
C_0039	Hydroxyproline	5810	HMDB0000725	140.462	141.238	155.47	147.534	118.408	207.118	73.7333	79.4493	87.6418	98.0855	177.15	113.13	99.0731	243.22	222.064	99.698	117.588	411.526	183.794	57.1352	59.2095
C_0049	Hypoxanthine	790	HMDB0000157
C_0042	Ile	791	HMDB0000172	25.2182	13.2539	15.7044	4.82275	4.98889	3.75782	4.25394	17.2349	16.3693	9.43052	11.983	13.8417	14.2465	6.84468	6.30514	4.84963	6.36035	5.83088	4.7641
A_0066	IMP	8582	HMDB0000175	7.61942							4.09638	6.22719
C_0089	Inosine	6021	HMDB0000195
A_0044	Isocitric acid	1198	HMDB0000193
A_0007	Lactic acid	612	HMDB0000190,HMDB0001311	2696.34	2160.64	2313.19	2411.24	2363.45	2326.79	4022.2	1309.13	1252.61	3075.78	1981.66	2157.6	3509.09	2652.16	2268.56	2166.78	2985.35	3387.78	2979.86	2554.54	1983.57
C_0043	Leu	857	HMDB0000687	27.0365	16.5696	22.3847	6.44354	6.49135	6.62454	5.3262	20.9693	18.578	12.4066	16.2442	16.8502	17.1307	8.60344	8.99208	6.68499	8.08007	9.14327	5.96323	3.77018	4.07268
C_0058	Lys	866	HMDB0000182,HMDB0003405	36.5061	16.1656	22.6175	17.4058	11.9234	23.8523	14.4455	18.3037	19.5437	18.1879	21.1963	18.4456	20.3123	23.3189	21.4436	15.6032	15.2275	42.4171	23.7145	9.54666	9.54482
A_0023	Malic acid	525	HMDB0000156,HMDB0000744	22.5738	20.4263	24.8457	16.2077	14.9949	12.8874	6.40872	12.2092	14.9997	15.4552	21.0932	21.889	15.8614	26.3321	20.7199	13.5846	13.0484	20.5288	12.7217	5.61942	7.52338
A_0075	Malonyl CoA_divalent	644066
C_0060	Met	876	HMDB0000696	5.48321	5.03881	7.93906	3.28756	3.08458	3.93258	2.63005	4.05361	5.48156	4.53792	7.41958	5.15121	4.90067	6.87926	4.42376	4.00811	3.69618	7.7151	5.82778	2.06109	2.40039
C_0017	N,N-Dimethylglycine	673	HMDB0000092
A_0089	NAD+	5893	HMDB0000902	32.1204	29.4227	30.7719	25.2791	21.3288	18.2994	9.13421	12.2708	18.7269	18.1738	32.5722	23.3541	18.8873	46.0821	40.9465	19.3585	22.3909	46.4694	18.6366	10.1799	8.05094
A_0091	NADP+	5886	HMDB0000217
C_0045	Ornithine	389	HMDB0000214,HMDB0003374	5.99182		2.01192	1.40551		2.94078	2.3931	2.39853	3.73098	7.51834		1.77424	3.72295	1.04991		1.53009	1.82906	4.24603	3.562	2.58454	1.81194
C_0067	Phe	994	HMDB0000159	7.52573	6.63104	9.695	4.25498	5.07815	3.42642	4.44192	6.3925	6.04527	7.53204	6.08039	7.33997	8.05996	5.83995	5.43571	4.82446	4.87552	6.57603	5.14742	3.33142	2.30262
A_0033	Phosphoenolpyruvic acid	1005	HMDB0000263
C_0025	Pro	614	HMDB0000162,HMDB0003411	124.507	115.798	146.939	92.4715	103.584	145.493	79.1963	72.0043	79.7531	79.862	138.306	102.393	100.138	148.888	145.988	94.7052	101.229	301.395	131.365	76.2968	61.3739
A_0070	PRPP	7339	HMDB0000280		24.312	35.3309	10.5063	11.207				5.63337	12.1688	26.402	22.0008	18.039	30.2413	26.4772	15.1439	10.4538
C_0008	Putrescine	1045	HMDB0001414	10.8418	6.55354	12.3164	3.97396	5.39093			5.16652	5.04471	6.61655	9.04331	9.22998	10.8499	5.32255	4.13527	7.80624	5.24453
A_0005	Pyruvic acid	1060	HMDB0000243
A_0051	Ribose 5-phosphate	439167	HMDB0001548		5.15205	5.3233								6.90238		4.52847	3.33254			4.89889
A_0052	Ribulose 5-phosphate	439184	HMDB0000618
C_0096	S-Adenosylmethionine	34755	HMDB0001185	5.30261	4.81048	3.04809	2.32019	1.60352		1.71897	2.14326	3.56573	2.51226	3.76725	3.21412	2.03325	3.46741	3.70265	3.08222	1.65754	3.34852	2.559
C_0009	Sarcosine	1088	HMDB0000271
A_0001	Sedoheptulose 7-phosphate	165007	HMDB0001068
C_0019	Ser	617	HMDB0000187,HMDB0003406	130.183	62.2792	70.307	12.2113	13.629	14.7201	17.7305	58.7592	64.7677	59.9033	73.6913	52.4084	56.2333	22.1424	18.7157	10.5611	13.5857	28.0228	18.1061	8.87551
C_0056	Spermidine	1102	HMDB0001257
C_0077	Spermine	1103	HMDB0001256
A_0014	Succinic acid	1110	HMDB0000254	15.7884	25.414		20.9456		16.3249	22.8923		12.5901			22.5621	21.8782		21.7191		27.64	23.4075	19.1231	24.5234
C_0030	Thr	6288	HMDB0000167	86.9249	83.1496	88.656	61.247	56.787	55.6543	31.4707	49.0241	53.9058	62.741	97.8469	74.3076	68.8594	96.4846	90.0193	54.5729	59.6062	115.096	58.0785	29.6142	28.7867
C_0084	Thymidine	5789	HMDB0000273
C_0036	Thymine	1135	HMDB0000262
C_0079	Trp	1148	HMDB0000929		1.89562	1.78977					0.994925	1.29247	1.65204			1.49343	1.21015				1.39474
C_0072	Tyr	1153	HMDB0000158	11.9622	9.42267	8.74585	5.91585	6.17506	4.66139	4.68173	6.64707	6.07874	8.07838	8.20201	8.01693	8.07769	8.04674	7.67256	5.59148	6.22088	8.27853	5.63329	4.93699	3.05042
C_0051	Tyramine	5610	HMDB0000306		1.04664		1.14267				1.04751		1.50862					1.45498			1.03978
A_0073	UDP	6031	HMDB0000295	4.56185	3.19846	3.57912					2.33195	2.69395	2.91799	3.86927	2.78349		4.89013	4.61246			5.05684
A_0061	UMP	6030	HMDB0000288
C_0023	Uracil	1174	HMDB0000300
C_0086	Uridine	6029	HMDB0000296
A_0081	UTP	6133	HMDB0000285	79.9701	74.3743	63.9384	50.3316	43.8803	23.1411	14.5397	32.3862	41.8921	43.6287	74.8604	53.3364	39.4475	86.6893	76.446	41.2245	41.6085	69.751	22.2223	22.1337	10.4629
C_0028	Val	1182	HMDB0000883	24.9163							16.2168	17.1406				23.3946
C_0011	β-Ala	239	HMDB0000056	127.636	97.8092	101.04	101.499	90.3283	113.019	64.8142	67.1522	73.29	75.15	110.964	77.6641	65.5861	170.124	155.142	87.164	77.2951	256.837	99.253	72.508	48.2392
ID consists of analysis mode and number. 'C' and 'A' showed cation and anion modes, respectively.
N.D. (Not Detected): The target peak or metabolite was below detection limits.
N.A. (Not Available): The calculation was impossible because of insufficience of the data.
¶ The ratio is of computed by using averaged detection values. The latter was used as denominator.
|| The p-value is computed by Welch's t-test. (*<0.05, **<0.01, ***<0.001)
The data are sorted by Compound name in ascending order.

## Sheet: S3a_GroupTime_Means
ID	Metabolite	PubChem_CID	HMDB_ID	Time_h	Group	n	mean	sd
A_0001	Sedoheptulose 7-phosphate	165007	HMDB0001068	0	Control	0
A_0001	Sedoheptulose 7-phosphate	165007	HMDB0001068	2	Control	0
A_0001	Sedoheptulose 7-phosphate	165007	HMDB0001068	2	Infected	0
A_0001	Sedoheptulose 7-phosphate	165007	HMDB0001068	12	Control	0
A_0001	Sedoheptulose 7-phosphate	165007	HMDB0001068	12	Infected	0
A_0001	Sedoheptulose 7-phosphate	165007	HMDB0001068	24	Control	0
A_0001	Sedoheptulose 7-phosphate	165007	HMDB0001068	24	Infected	0
A_0002	Glyoxylic acid	760	HMDB0000119	0	Control	0
A_0002	Glyoxylic acid	760	HMDB0000119	2	Control	0
A_0002	Glyoxylic acid	760	HMDB0000119	2	Infected	0
A_0002	Glyoxylic acid	760	HMDB0000119	12	Control	0
A_0002	Glyoxylic acid	760	HMDB0000119	12	Infected	0
A_0002	Glyoxylic acid	760	HMDB0000119	24	Control	0
A_0002	Glyoxylic acid	760	HMDB0000119	24	Infected	0
A_0004	Glycolic acid	757	HMDB0000115	0	Control	0
A_0004	Glycolic acid	757	HMDB0000115	2	Control	0
A_0004	Glycolic acid	757	HMDB0000115	2	Infected	0
A_0004	Glycolic acid	757	HMDB0000115	12	Control	0
A_0004	Glycolic acid	757	HMDB0000115	12	Infected	0
A_0004	Glycolic acid	757	HMDB0000115	24	Control	0
A_0004	Glycolic acid	757	HMDB0000115	24	Infected	0
A_0005	Pyruvic acid	1060	HMDB0000243	0	Control	0
A_0005	Pyruvic acid	1060	HMDB0000243	2	Control	0
A_0005	Pyruvic acid	1060	HMDB0000243	2	Infected	0
A_0005	Pyruvic acid	1060	HMDB0000243	12	Control	0
A_0005	Pyruvic acid	1060	HMDB0000243	12	Infected	0
A_0005	Pyruvic acid	1060	HMDB0000243	24	Control	0
A_0005	Pyruvic acid	1060	HMDB0000243	24	Infected	0
A_0007	Lactic acid	612	HMDB0000190,HMDB0001311	0	Control	3	1752.69	817.709
A_0007	Lactic acid	612	HMDB0000190,HMDB0001311	2	Control	3	2406.03	586.885
A_0007	Lactic acid	612	HMDB0000190,HMDB0001311	2	Infected	3	2659.96	739.473
A_0007	Lactic acid	612	HMDB0000190,HMDB0001311	12	Control	3	2443.99	193.885
A_0007	Lactic acid	612	HMDB0000190,HMDB0001311	12	Infected	3	2505.19	427.295
A_0007	Lactic acid	612	HMDB0000190,HMDB0001311	24	Control	3	2898.14	535.197
A_0007	Lactic acid	612	HMDB0000190,HMDB0001311	24	Infected	3	2853.44	1051.67
A_0009	3-Hydroxybutyric acid	441	HMDB0000011,HMDB0000357,HMDB0000442	0	Control	1	11.2274
A_0009	3-Hydroxybutyric acid	441	HMDB0000011,HMDB0000357,HMDB0000442	2	Control	0
A_0009	3-Hydroxybutyric acid	441	HMDB0000011,HMDB0000357,HMDB0000442	2	Infected	1	10.3376
A_0009	3-Hydroxybutyric acid	441	HMDB0000011,HMDB0000357,HMDB0000442	12	Control	0
A_0009	3-Hydroxybutyric acid	441	HMDB0000011,HMDB0000357,HMDB0000442	12	Infected	0
A_0009	3-Hydroxybutyric acid	441	HMDB0000011,HMDB0000357,HMDB0000442	24	Control	0
A_0009	3-Hydroxybutyric acid	441	HMDB0000011,HMDB0000357,HMDB0000442	24	Infected	0
A_0010	2-Hydroxybutyric acid	440864	HMDB0000008	0	Control	0
A_0010	2-Hydroxybutyric acid	440864	HMDB0000008	2	Control	0
A_0010	2-Hydroxybutyric acid	440864	HMDB0000008	2	Infected	0
A_0010	2-Hydroxybutyric acid	440864	HMDB0000008	12	Control	0
A_0010	2-Hydroxybutyric acid	440864	HMDB0000008	12	Infected	0
A_0010	2-Hydroxybutyric acid	440864	HMDB0000008	24	Control	0
A_0010	2-Hydroxybutyric acid	440864	HMDB0000008	24	Infected	0
A_0011	Fumaric acid	444972	HMDB0000134	0	Control	0
A_0011	Fumaric acid	444972	HMDB0000134	2	Control	0
A_0011	Fumaric acid	444972	HMDB0000134	2	Infected	0
A_0011	Fumaric acid	444972	HMDB0000134	12	Control	0
A_0011	Fumaric acid	444972	HMDB0000134	12	Infected	0
A_0011	Fumaric acid	444972	HMDB0000134	24	Control	0
A_0011	Fumaric acid	444972	HMDB0000134	24	Infected	0
A_0012	2-Oxoisovaleric acid	49	HMDB0000019	0	Control	0
A_0012	2-Oxoisovaleric acid	49	HMDB0000019	2	Control	0
A_0012	2-Oxoisovaleric acid	49	HMDB0000019	2	Infected	0
A_0012	2-Oxoisovaleric acid	49	HMDB0000019	12	Control	0
A_0012	2-Oxoisovaleric acid	49	HMDB0000019	12	Infected	0
A_0012	2-Oxoisovaleric acid	49	HMDB0000019	24	Control	0
A_0012	2-Oxoisovaleric acid	49	HMDB0000019	24	Infected	0
A_0014	Succinic acid	1110	HMDB0000254	0	Control	2	14.1892	2.26148
A_0014	Succinic acid	1110	HMDB0000254	2	Control	1	25.414
A_0014	Succinic acid	1110	HMDB0000254	2	Infected	2	22.2201	0.483612
A_0014	Succinic acid	1110	HMDB0000254	12	Control	2	21.3323	0.546987
A_0014	Succinic acid	1110	HMDB0000254	12	Infected	1	27.64
A_0014	Succinic acid	1110	HMDB0000254	24	Control	3	19.6185	3.56719
A_0014	Succinic acid	1110	HMDB0000254	24	Infected	2	23.7078	1.15343
A_0023	Malic acid	525	HMDB0000156,HMDB0000744	0	Control	3	16.5942	5.3631
A_0023	Malic acid	525	HMDB0000156,HMDB0000744	2	Control	3	18.9916	3.08068
A_0023	Malic acid	525	HMDB0000156,HMDB0000744	2	Infected	3	20.8653	4.57875
A_0023	Malic acid	525	HMDB0000156,HMDB0000744	12	Control	3	21.0866	5.07217
A_0023	Malic acid	525	HMDB0000156,HMDB0000744	12	Infected	3	13.876	1.00546
A_0023	Malic acid	525	HMDB0000156,HMDB0000744	24	Control	3	15.3793	4.46035
A_0023	Malic acid	525	HMDB0000156,HMDB0000744	24	Infected	3	6.51717	0.9566
A_0028	2-Oxoglutaric acid	51	HMDB0000208	0	Control	1	17.9096
A_0028	2-Oxoglutaric acid	51	HMDB0000208	2	Control	2	14.6117	2.24451
A_0028	2-Oxoglutaric acid	51	HMDB0000208	2	Infected	1	13.0788
A_0028	2-Oxoglutaric acid	51	HMDB0000208	12	Control	1	15.8063
A_0028	2-Oxoglutaric acid	51	HMDB0000208	12	Infected	1	10.6426
A_0028	2-Oxoglutaric acid	51	HMDB0000208	24	Control	0
A_0028	2-Oxoglutaric acid	51	HMDB0000208	24	Infected	0
A_0033	Phosphoenolpyruvic acid	1005	HMDB0000263	0	Control	0
A_0033	Phosphoenolpyruvic acid	1005	HMDB0000263	2	Control	0
A_0033	Phosphoenolpyruvic acid	1005	HMDB0000263	2	Infected	0
A_0033	Phosphoenolpyruvic acid	1005	HMDB0000263	12	Control	0
A_0033	Phosphoenolpyruvic acid	1005	HMDB0000263	12	Infected	0
A_0033	Phosphoenolpyruvic acid	1005	HMDB0000263	24	Control	0
A_0033	Phosphoenolpyruvic acid	1005	HMDB0000263	24	Infected	0
A_0035	Dihydroxyacetone phosphate	668	HMDB0001473	0	Control	3	23.212	5.93949
A_0035	Dihydroxyacetone phosphate	668	HMDB0001473	2	Control	2	6.56971	0.658566
A_0035	Dihydroxyacetone phosphate	668	HMDB0001473	2	Infected	3	8.332	2.14178
A_0035	Dihydroxyacetone phosphate	668	HMDB0001473	12	Control	3	14.5005	3.04689
A_0035	Dihydroxyacetone phosphate	668	HMDB0001473	12	Infected	3	14.2856	2.13831
A_0035	Dihydroxyacetone phosphate	668	HMDB0001473	24	Control	3	9.93546	3.78388
A_0035	Dihydroxyacetone phosphate	668	HMDB0001473	24	Infected	3	19.8581	6.78365
A_0036	Glyceraldehyde 3-phosphate	729	HMDB0001112	0	Control	0
A_0036	Glyceraldehyde 3-phosphate	729	HMDB0001112	2	Control	0
A_0036	Glyceraldehyde 3-phosphate	729	HMDB0001112	2	Infected	0
A_0036	Glyceraldehyde 3-phosphate	729	HMDB0001112	12	Control	0
A_0036	Glyceraldehyde 3-phosphate	729	HMDB0001112	12	Infected	0
A_0036	Glyceraldehyde 3-phosphate	729	HMDB0001112	24	Control	0
A_0036	Glyceraldehyde 3-phosphate	729	HMDB0001112	24	Infected	0
A_0038	Glycerol 3-phosphate	439162	HMDB0000126	0	Control	3	21.2774	7.44032
A_0038	Glycerol 3-phosphate	439162	HMDB0000126	2	Control	3	27.1804	4.16457
A_0038	Glycerol 3-phosphate	439162	HMDB0000126	2	Infected	3	27.7537	6.74825
A_0038	Glycerol 3-phosphate	439162	HMDB0000126	12	Control	3	43.4475	9.65508
A_0038	Glycerol 3-phosphate	439162	HMDB0000126	12	Infected	3	31.1281	3.61748
A_0038	Glycerol 3-phosphate	439162	HMDB0000126	24	Control	3	40.5452	18.5818
A_0038	Glycerol 3-phosphate	439162	HMDB0000126	24	Infected	3	18.9918	1.49637
A_0040	cis-Aconitic acid	643757	HMDB0000072	0	Control	2	5.97397	2.58895
A_0040	cis-Aconitic acid	643757	HMDB0000072	2	Control	3	4.81591	1.12292
A_0040	cis-Aconitic acid	643757	HMDB0000072	2	Infected	1	3.60997
A_0040	cis-Aconitic acid	643757	HMDB0000072	12	Control	3	6.55798	1.52408
A_0040	cis-Aconitic acid	643757	HMDB0000072	12	Infected	0
A_0040	cis-Aconitic acid	643757	HMDB0000072	24	Control	1	7.67148
A_0040	cis-Aconitic acid	643757	HMDB0000072	24	Infected	0
A_0041	2-Phosphoglyceric acid	439278	HMDB0003391	0	Control	0
A_0041	2-Phosphoglyceric acid	439278	HMDB0003391	2	Control	0
A_0041	2-Phosphoglyceric acid	439278	HMDB0003391	2	Infected	0
A_0041	2-Phosphoglyceric acid	439278	HMDB0003391	12	Control	0
A_0041	2-Phosphoglyceric acid	439278	HMDB0003391	12	Infected	0
A_0041	2-Phosphoglyceric acid	439278	HMDB0003391	24	Control	0
A_0041	2-Phosphoglyceric acid	439278	HMDB0003391	24	Infected	0
A_0042	3-Phosphoglyceric acid	439183	HMDB0000807	0	Control	0
A_0042	3-Phosphoglyceric acid	439183	HMDB0000807	2	Control	0
A_0042	3-Phosphoglyceric acid	439183	HMDB0000807	2	Infected	0
A_0042	3-Phosphoglyceric acid	439183	HMDB0000807	12	Control	0
A_0042	3-Phosphoglyceric acid	439183	HMDB0000807	12	Infected	0
A_0042	3-Phosphoglyceric acid	439183	HMDB0000807	24	Control	0
A_0042	3-Phosphoglyceric acid	439183	HMDB0000807	24	Infected	0
A_0043	Citric acid	311	HMDB0000094	0	Control	3	104.784	46.0092
A_0043	Citric acid	311	HMDB0000094	2	Control	3	103.733	17.3597
A_0043	Citric acid	311	HMDB0000094	2	Infected	3	89.5154	20.2526
A_0043	Citric acid	311	HMDB0000094	12	Control	3	122.88	27.7854
A_0043	Citric acid	311	HMDB0000094	12	Infected	3	70.5326	1.61552
A_0043	Citric acid	311	HMDB0000094	24	Control	3	104.698	41.2522
A_0043	Citric acid	311	HMDB0000094	24	Infected	3	27.5075	6.9419
A_0044	Isocitric acid	1198	HMDB0000193	0	Control	0
A_0044	Isocitric acid	1198	HMDB0000193	2	Control	0
A_0044	Isocitric acid	1198	HMDB0000193	2	Infected	0
A_0044	Isocitric acid	1198	HMDB0000193	12	Control	0
A_0044	Isocitric acid	1198	HMDB0000193	12	Infected	0
A_0044	Isocitric acid	1198	HMDB0000193	24	Control	0
A_0044	Isocitric acid	1198	HMDB0000193	24	Infected	0
A_0046	Gluconic acid	10690	HMDB0000625	0	Control	3	6.20088	0.64114
A_0046	Gluconic acid	10690	HMDB0000625	2	Control	3	4.77211	1.55824
A_0046	Gluconic acid	10690	HMDB0000625	2	Infected	3	5.1323	1.21093
A_0046	Gluconic acid	10690	HMDB0000625	12	Control	3	7.14226	0.419947
A_0046	Gluconic acid	10690	HMDB0000625	12	Infected	3	6.22214	1.27045
A_0046	Gluconic acid	10690	HMDB0000625	24	Control	3	6.38176	1.45663
A_0046	Gluconic acid	10690	HMDB0000625	24	Infected	3	5.30303	0.688738
A_0047	Erythrose 4-phosphate	122357	HMDB0001321	0	Control	0
A_0047	Erythrose 4-phosphate	122357	HMDB0001321	2	Control	0
A_0047	Erythrose 4-phosphate	122357	HMDB0001321	2	Infected	0
A_0047	Erythrose 4-phosphate	122357	HMDB0001321	12	Control	0
A_0047	Erythrose 4-phosphate	122357	HMDB0001321	12	Infected	0
A_0047	Erythrose 4-phosphate	122357	HMDB0001321	24	Control	0
A_0047	Erythrose 4-phosphate	122357	HMDB0001321	24	Infected	0
A_0051	Ribose 5-phosphate	439167	HMDB0001548	0	Control	0
A_0051	Ribose 5-phosphate	439167	HMDB0001548	2	Control	2	6.02722	1.23767
A_0051	Ribose 5-phosphate	439167	HMDB0001548	2	Infected	2	4.92588	0.562027
A_0051	Ribose 5-phosphate	439167	HMDB0001548	12	Control	1	3.33254
A_0051	Ribose 5-phosphate	439167	HMDB0001548	12	Infected	1	4.89889
A_0051	Ribose 5-phosphate	439167	HMDB0001548	24	Control	0
A_0051	Ribose 5-phosphate	439167	HMDB0001548	24	Infected	0
A_0052	Ribulose 5-phosphate	439184	HMDB0000618	0	Control	0
A_0052	Ribulose 5-phosphate	439184	HMDB0000618	2	Control	0
A_0052	Ribulose 5-phosphate	439184	HMDB0000618	2	Infected	0
A_0052	Ribulose 5-phosphate	439184	HMDB0000618	12	Control	0
A_0052	Ribulose 5-phosphate	439184	HMDB0000618	12	Infected	0
A_0052	Ribulose 5-phosphate	439184	HMDB0000618	24	Control	0
A_0052	Ribulose 5-phosphate	439184	HMDB0000618	24	Infected	0
A_0053	Fructose 6-phosphate	603	HMDB0000124	0	Control	0
A_0053	Fructose 6-phosphate	603	HMDB0000124	2	Control	0
A_0053	Fructose 6-phosphate	603	HMDB0000124	2	Infected	0
A_0053	Fructose 6-phosphate	603	HMDB0000124	12	Control	0
A_0053	Fructose 6-phosphate	603	HMDB0000124	12	Infected	0
A_0053	Fructose 6-phosphate	603	HMDB0000124	24	Control	0
A_0053	Fructose 6-phosphate	603	HMDB0000124	24	Infected	0
A_0054	Glucose 1-phosphate	65533	HMDB0001586	0	Control	0
A_0054	Glucose 1-phosphate	65533	HMDB0001586	2	Control	0
A_0054	Glucose 1-phosphate	65533	HMDB0001586	2	Infected	0
A_0054	Glucose 1-phosphate	65533	HMDB0001586	12	Control	0
A_0054	Glucose 1-phosphate	65533	HMDB0001586	12	Infected	0
A_0054	Glucose 1-phosphate	65533	HMDB0001586	24	Control	0
A_0054	Glucose 1-phosphate	65533	HMDB0001586	24	Infected	0
A_0055	Glucose 6-phosphate	5958	HMDB0001401	0	Control	1	2.40535
A_0055	Glucose 6-phosphate	5958	HMDB0001401	2	Control	2	3.89433	0.185813
A_0055	Glucose 6-phosphate	5958	HMDB0001401	2	Infected	3	6.17273	1.15171
A_0055	Glucose 6-phosphate	5958	HMDB0001401	12	Control	2	4.68301	0.183562
A_0055	Glucose 6-phosphate	5958	HMDB0001401	12	Infected	1	2.79914
A_0055	Glucose 6-phosphate	5958	HMDB0001401	24	Control	0
A_0055	Glucose 6-phosphate	5958	HMDB0001401	24	Infected	0
A_0056	6-Phosphogluconic acid	91493	HMDB0001316	0	Control	0
A_0056	6-Phosphogluconic acid	91493	HMDB0001316	2	Control	0
A_0056	6-Phosphogluconic acid	91493	HMDB0001316	2	Infected	0
A_0056	6-Phosphogluconic acid	91493	HMDB0001316	12	Control	0
A_0056	6-Phosphogluconic acid	91493	HMDB0001316	12	Infected	0
A_0056	6-Phosphogluconic acid	91493	HMDB0001316	24	Control	0
A_0056	6-Phosphogluconic acid	91493	HMDB0001316	24	Infected	0
A_0059	dTMP	9700	HMDB0001227	0	Control	0
A_0059	dTMP	9700	HMDB0001227	2	Control	0
A_0059	dTMP	9700	HMDB0001227	2	Infected	0
A_0059	dTMP	9700	HMDB0001227	12	Control	0
A_0059	dTMP	9700	HMDB0001227	12	Infected	0
A_0059	dTMP	9700	HMDB0001227	24	Control	0
A_0059	dTMP	9700	HMDB0001227	24	Infected	0
A_0060	CMP	6131	HMDB0000095	0	Control	0
A_0060	CMP	6131	HMDB0000095	2	Control	0
A_0060	CMP	6131	HMDB0000095	2	Infected	0
A_0060	CMP	6131	HMDB0000095	12	Control	0
A_0060	CMP	6131	HMDB0000095	12	Infected	0
A_0060	CMP	6131	HMDB0000095	24	Control	0
A_0060	CMP	6131	HMDB0000095	24	Infected	0
A_0061	UMP	6030	HMDB0000288	0	Control	0
A_0061	UMP	6030	HMDB0000288	2	Control	0
A_0061	UMP	6030	HMDB0000288	2	Infected	0
A_0061	UMP	6030	HMDB0000288	12	Control	0
A_0061	UMP	6030	HMDB0000288	12	Infected	0
A_0061	UMP	6030	HMDB0000288	24	Control	0
A_0061	UMP	6030	HMDB0000288	24	Infected	0
A_0062	cAMP	6076	HMDB0000058	0	Control	0
A_0062	cAMP	6076	HMDB0000058	2	Control	0
A_0062	cAMP	6076	HMDB0000058	2	Infected	0
A_0062	cAMP	6076	HMDB0000058	12	Control	0
A_0062	cAMP	6076	HMDB0000058	12	Infected	0
A_0062	cAMP	6076	HMDB0000058	24	Control	0
A_0062	cAMP	6076	HMDB0000058	24	Infected	0
A_0063	Fructose 1,6-diphosphate	172313	HMDB0001058	0	Control	3	41.845	13.7366
A_0063	Fructose 1,6-diphosphate	172313	HMDB0001058	2	Control	3	9.08632	3.67965
A_0063	Fructose 1,6-diphosphate	172313	HMDB0001058	2	Infected	3	12.6594	3.40983
A_0063	Fructose 1,6-diphosphate	172313	HMDB0001058	12	Control	3	11.1584	1.95595
A_0063	Fructose 1,6-diphosphate	172313	HMDB0001058	12	Infected	3	12.1765	1.05526
A_0063	Fructose 1,6-diphosphate	172313	HMDB0001058	24	Control	1	7.40769
A_0063	Fructose 1,6-diphosphate	172313	HMDB0001058	24	Infected	3	14.3608	6.29218
A_0064	cGMP	24316	HMDB0001314	0	Control	0
A_0064	cGMP	24316	HMDB0001314	2	Control	0
A_0064	cGMP	24316	HMDB0001314	2	Infected	0
A_0064	cGMP	24316	HMDB0001314	12	Control	0
A_0064	cGMP	24316	HMDB0001314	12	Infected	0
A_0064	cGMP	24316	HMDB0001314	24	Control	0
A_0064	cGMP	24316	HMDB0001314	24	Infected	0
A_0065	AMP	6083	HMDB0000045	0	Control	2	4.22052	1.92839
A_0065	AMP	6083	HMDB0000045	2	Control	3	4.36081	0.824735
A_0065	AMP	6083	HMDB0000045	2	Infected	3	4.06174	1.08371
A_0065	AMP	6083	HMDB0000045	12	Control	3	5.08709	0.896084
A_0065	AMP	6083	HMDB0000045	12	Infected	1	3.71826
A_0065	AMP	6083	HMDB0000045	24	Control	2	4.87992	2.25703
A_0065	AMP	6083	HMDB0000045	24	Infected	0
A_0066	IMP	8582	HMDB0000175	0	Control	3	5.981	1.77438
A_0066	IMP	8582	HMDB0000175	2	Control	0
A_0066	IMP	8582	HMDB0000175	2	Infected	0
A_0066	IMP	8582	HMDB0000175	12	Control	0
A_0066	IMP	8582	HMDB0000175	12	Infected	0
A_0066	IMP	8582	HMDB0000175	24	Control	0
A_0066	IMP	8582	HMDB0000175	24	Infected	0
A_0067	GMP	6804	HMDB0001397	0	Control	0
A_0067	GMP	6804	HMDB0001397	2	Control	0
A_0067	GMP	6804	HMDB0001397	2	Infected	0
A_0067	GMP	6804	HMDB0001397	12	Control	0
A_0067	GMP	6804	HMDB0001397	12	Infected	0
A_0067	GMP	6804	HMDB0001397	24	Control	0
A_0067	GMP	6804	HMDB0001397	24	Infected	0
A_0069	CoA_divalent	87642		0	Control	0
A_0069	CoA_divalent	87642		2	Control	0
A_0069	CoA_divalent	87642		2	Infected	0
A_0069	CoA_divalent	87642		12	Control	0
A_0069	CoA_divalent	87642		12	Infected	0
A_0069	CoA_divalent	87642		24	Control	0
A_0069	CoA_divalent	87642		24	Infected	0
A_0070	PRPP	7339	HMDB0000280	0	Control	1	5.63337
A_0070	PRPP	7339	HMDB0000280	2	Control	3	20.9609	7.68561
A_0070	PRPP	7339	HMDB0000280	2	Infected	3	25.1236	9.05907
A_0070	PRPP	7339	HMDB0000280	12	Control	3	22.4083	10.4778
A_0070	PRPP	7339	HMDB0000280	12	Infected	3	12.2682	2.51872
A_0070	PRPP	7339	HMDB0000280	24	Control	0
A_0070	PRPP	7339	HMDB0000280	24	Infected	0
A_0071	dTDP	164628	HMDB0001274	0	Control	0
A_0071	dTDP	164628	HMDB0001274	2	Control	0
A_0071	dTDP	164628	HMDB0001274	2	Infected	0
A_0071	dTDP	164628	HMDB0001274	12	Control	0
A_0071	dTDP	164628	HMDB0001274	12	Infected	0
A_0071	dTDP	164628	HMDB0001274	24	Control	0
A_0071	dTDP	164628	HMDB0001274	24	Infected	0
A_0072	CDP	6132	HMDB0001546	0	Control	0
A_0072	CDP	6132	HMDB0001546	2	Control	0
A_0072	CDP	6132	HMDB0001546	2	Infected	0
A_0072	CDP	6132	HMDB0001546	12	Control	0
A_0072	CDP	6132	HMDB0001546	12	Infected	0
A_0072	CDP	6132	HMDB0001546	24	Control	0
A_0072	CDP	6132	HMDB0001546	24	Infected	0
A_0073	UDP	6031	HMDB0000295	0	Control	3	3.19592	1.1967
A_0073	UDP	6031	HMDB0000295	2	Control	3	3.32858	0.488807
A_0073	UDP	6031	HMDB0000295	2	Infected	2	3.18131	0.562595
A_0073	UDP	6031	HMDB0000295	12	Control	2	4.75129	0.196342
A_0073	UDP	6031	HMDB0000295	12	Infected	0
A_0073	UDP	6031	HMDB0000295	24	Control	1	5.05684
A_0073	UDP	6031	HMDB0000295	24	Infected	0
A_0074	Acetyl CoA_divalent	444493		0	Control	0
A_0074	Acetyl CoA_divalent	444493		2	Control	0
A_0074	Acetyl CoA_divalent	444493		2	Infected	0
A_0074	Acetyl CoA_divalent	444493		12	Control	0
A_0074	Acetyl CoA_divalent	444493		12	Infected	0
A_0074	Acetyl CoA_divalent	444493		24	Control	0
A_0074	Acetyl CoA_divalent	444493		24	Infected	0
A_0075	Malonyl CoA_divalent	644066		0	Control	0
A_0075	Malonyl CoA_divalent	644066		2	Control	0
A_0075	Malonyl CoA_divalent	644066		2	Infected	0
A_0075	Malonyl CoA_divalent	644066		12	Control	0
A_0075	Malonyl CoA_divalent	644066		12	Infected	0
A_0075	Malonyl CoA_divalent	644066		24	Control	0
A_0075	Malonyl CoA_divalent	644066		24	Infected	0
A_0076	ADP	6022	HMDB0001341	0	Control	3	10.6829	4.6861
A_0076	ADP	6022	HMDB0001341	2	Control	3	13.8425	3.13036
A_0076	ADP	6022	HMDB0001341	2	Infected	3	10.1099	1.5108
A_0076	ADP	6022	HMDB0001341	12	Control	3	17.856	3.09117
A_0076	ADP	6022	HMDB0001341	12	Infected	3	10.1226	0.856742
A_0076	ADP	6022	HMDB0001341	24	Control	3	17.3981	6.15201
A_0076	ADP	6022	HMDB0001341	24	Infected	3	5.64724	1.0827
A_0077	GDP	8977	HMDB0001201	0	Control	3	3.11331	1.86495
A_0077	GDP	8977	HMDB0001201	2	Control	2	3.37114	0.336898
A_0077	GDP	8977	HMDB0001201	2	Infected	0
A_0077	GDP	8977	HMDB0001201	12	Control	3	5.21147	1.84419
A_0077	GDP	8977	HMDB0001201	12	Infected	0
A_0077	GDP	8977	HMDB0001201	24	Control	2	4.57784	1.99662
A_0077	GDP	8977	HMDB0001201	24	Infected	0
A_0078	dCTP	65091	HMDB0000998	0	Control	0
A_0078	dCTP	65091	HMDB0000998	2	Control	0
A_0078	dCTP	65091	HMDB0000998	2	Infected	0
A_0078	dCTP	65091	HMDB0000998	12	Control	0
A_0078	dCTP	65091	HMDB0000998	12	Infected	0
A_0078	dCTP	65091	HMDB0000998	24	Control	0
A_0078	dCTP	65091	HMDB0000998	24	Infected	0
A_0079	dTTP	64968	HMDB0001342	0	Control	0
A_0079	dTTP	64968	HMDB0001342	2	Control	0
A_0079	dTTP	64968	HMDB0001342	2	Infected	0
A_0079	dTTP	64968	HMDB0001342	12	Control	0
A_0079	dTTP	64968	HMDB0001342	12	Infected	0
A_0079	dTTP	64968	HMDB0001342	24	Control	0
A_0079	dTTP	64968	HMDB0001342	24	Infected	0
A_0080	CTP	6176	HMDB0000082	0	Control	3	14.4483	7.01468
A_0080	CTP	6176	HMDB0000082	2	Control	3	14.2455	3.86129
A_0080	CTP	6176	HMDB0000082	2	Infected	3	12.0876	2.87087
A_0080	CTP	6176	HMDB0000082	12	Control	3	15.1054	4.3432
A_0080	CTP	6176	HMDB0000082	12	Infected	3	9.82229	0.431042
A_0080	CTP	6176	HMDB0000082	24	Control	3	11.6125	7.13525
A_0080	CTP	6176	HMDB0000082	24	Infected	2	5.84323	1.62172
A_0081	UTP	6133	HMDB0000285	0	Control	3	51.4161	25.1811
A_0081	UTP	6133	HMDB0000285	2	Control	3	64.2878	17.8929
A_0081	UTP	6133	HMDB0000285	2	Infected	3	52.2407	12.2822
A_0081	UTP	6133	HMDB0000285	12	Control	3	71.1556	18.7473
A_0081	UTP	6133	HMDB0000285	12	Infected	3	42.2378	1.43535
A_0081	UTP	6133	HMDB0000285	24	Control	3	38.3715	27.1793
A_0081	UTP	6133	HMDB0000285	24	Infected	3	15.7121	5.92307
A_0082	dATP	15993	HMDB0001532	0	Control	0
A_0082	dATP	15993	HMDB0001532	2	Control	0
A_0082	dATP	15993	HMDB0001532	2	Infected	0
A_0082	dATP	15993	HMDB0001532	12	Control	0
A_0082	dATP	15993	HMDB0001532	12	Infected	0
A_0082	dATP	15993	HMDB0001532	24	Control	0
A_0082	dATP	15993	HMDB0001532	24	Infected	0
A_0083	ATP	5957	HMDB0000538	0	Control	3	75.7845	36.9359
A_0083	ATP	5957	HMDB0000538	2	Control	3	91.7198	24.6942
A_0083	ATP	5957	HMDB0000538	2	Infected	3	71.8793	19.9408
A_0083	ATP	5957	HMDB0000538	12	Control	3	119.983	32.3882
A_0083	ATP	5957	HMDB0000538	12	Infected	3	63.7297	3.245
A_0083	ATP	5957	HMDB0000538	24	Control	3	97.7887	66.1438
A_0083	ATP	5957	HMDB0000538	24	Infected	3	30.618	6.10231
A_0084	GTP	6830	HMDB0001273	0	Control	3	28.0775	13.2041
A_0084	GTP	6830	HMDB0001273	2	Control	3	32.2756	7.32112
A_0084	GTP	6830	HMDB0001273	2	Infected	3	23.6614	5.54353
A_0084	GTP	6830	HMDB0001273	12	Control	3	44.8907	11.4135
A_0084	GTP	6830	HMDB0001273	12	Infected	3	24.3408	2.40957
A_0084	GTP	6830	HMDB0001273	24	Control	3	34.7305	20.52
A_0084	GTP	6830	HMDB0001273	24	Infected	3	10.8791	2.34898
A_0089	NAD+	5893	HMDB0000902	0	Control	3	21.0394	10.1248
A_0089	NAD+	5893	HMDB0000902	2	Control	3	26.7229	7.56937
A_0089	NAD+	5893	HMDB0000902	2	Infected	3	24.3378	6.00304
A_0089	NAD+	5893	HMDB0000902	12	Control	3	37.4359	10.8367
A_0089	NAD+	5893	HMDB0000902	12	Infected	3	21.0261	1.53871
A_0089	NAD+	5893	HMDB0000902	24	Control	3	27.8018	16.1675
A_0089	NAD+	5893	HMDB0000902	24	Infected	3	9.1217	1.06456
A_0091	NADP+	5886	HMDB0000217	0	Control	0
A_0091	NADP+	5886	HMDB0000217	2	Control	0
A_0091	NADP+	5886	HMDB0000217	2	Infected	0
A_0091	NADP+	5886	HMDB0000217	12	Control	0
A_0091	NADP+	5886	HMDB0000217	12	Infected	0
A_0091	NADP+	5886	HMDB0000217	24	Control	0
A_0091	NADP+	5886	HMDB0000217	24	Infected	0
C_0004	Gly	750	HMDB0000123	0	Control	3	434.192	165.372
C_0004	Gly	750	HMDB0000123	2	Control	3	532.797	117.256
C_0004	Gly	750	HMDB0000123	2	Infected	3	508.208	105.358
C_0004	Gly	750	HMDB0000123	12	Control	3	578.849	125.99
C_0004	Gly	750	HMDB0000123	12	Infected	3	344.116	22.3935
C_0004	Gly	750	HMDB0000123	24	Control	3	564.047	279.068
C_0004	Gly	750	HMDB0000123	24	Infected	3	166.567	28.5977
C_0008	Putrescine	1045	HMDB0001414	0	Control	3	7.01769	3.31237
C_0008	Putrescine	1045	HMDB0001414	2	Control	3	7.40447	1.41963
C_0008	Putrescine	1045	HMDB0001414	2	Infected	3	10.7988	1.54386
C_0008	Putrescine	1045	HMDB0001414	12	Control	3	4.47726	0.736474
C_0008	Putrescine	1045	HMDB0001414	12	Infected	3	6.14723	1.4386
C_0008	Putrescine	1045	HMDB0001414	24	Control	0
C_0008	Putrescine	1045	HMDB0001414	24	Infected	0
C_0009	Sarcosine	1088	HMDB0000271	0	Control	0
C_0009	Sarcosine	1088	HMDB0000271	2	Control	0
C_0009	Sarcosine	1088	HMDB0000271	2	Infected	0
C_0009	Sarcosine	1088	HMDB0000271	12	Control	0
C_0009	Sarcosine	1088	HMDB0000271	12	Infected	0
C_0009	Sarcosine	1088	HMDB0000271	24	Control	0
C_0009	Sarcosine	1088	HMDB0000271	24	Infected	0
C_0010	Ala	602	HMDB0000161,HMDB0001310	0	Control	3	104.244	35.0664
C_0010	Ala	602	HMDB0000161,HMDB0001310	2	Control	3	130.888	20.4736
C_0010	Ala	602	HMDB0000161,HMDB0001310	2	Infected	3	148.434	22.453
C_0010	Ala	602	HMDB0000161,HMDB0001310	12	Control	3	124.508	34.2663
C_0010	Ala	602	HMDB0000161,HMDB0001310	12	Infected	3	94.0047	3.24863
C_0010	Ala	602	HMDB0000161,HMDB0001310	24	Control	3	100.975	25.4407
C_0010	Ala	602	HMDB0000161,HMDB0001310	24	Infected	3	35.2906	8.57628
C_0011	β-Ala	239	HMDB0000056	0	Control	3	89.3595	33.2903
C_0011	β-Ala	239	HMDB0000056	2	Control	3	94.6411	18.116
C_0011	β-Ala	239	HMDB0000056	2	Infected	3	81.43	18.0243
C_0011	β-Ala	239	HMDB0000056	12	Control	3	142.255	36.0819
C_0011	β-Ala	239	HMDB0000056	12	Infected	3	84.9291	6.79793
C_0011	β-Ala	239	HMDB0000056	24	Control	3	156.37	87.2794
C_0011	β-Ala	239	HMDB0000056	24	Infected	3	61.8538	12.4023
C_0016	GABA	119	HMDB0000112	0	Control	3	19.4261	8.40384
C_0016	GABA	119	HMDB0000112	2	Control	3	12.0437	3.36654
C_0016	GABA	119	HMDB0000112	2	Infected	3	12.3614	3.40747
C_0016	GABA	119	HMDB0000112	12	Control	3	21.3621	2.50848
C_0016	GABA	119	HMDB0000112	12	Infected	3	12.6616	1.00953
C_0016	GABA	119	HMDB0000112	24	Control	3	24.8039	12.8741
C_0016	GABA	119	HMDB0000112	24	Infected	3	11.8022	1.12351
C_0017	N,N-Dimethylglycine	673	HMDB0000092	0	Control	0
C_0017	N,N-Dimethylglycine	673	HMDB0000092	2	Control	0
C_0017	N,N-Dimethylglycine	673	HMDB0000092	2	Infected	0
C_0017	N,N-Dimethylglycine	673	HMDB0000092	12	Control	0
C_0017	N,N-Dimethylglycine	673	HMDB0000092	12	Infected	0
C_0017	N,N-Dimethylglycine	673	HMDB0000092	24	Control	0
C_0017	N,N-Dimethylglycine	673	HMDB0000092	24	Infected	0
C_0018	Choline	305	HMDB0000097	0	Control	3	8.83836	3.66548
C_0018	Choline	305	HMDB0000097	2	Control	3	8.83831	2.35411
C_0018	Choline	305	HMDB0000097	2	Infected	3	7.51524	0.480635
C_0018	Choline	305	HMDB0000097	12	Control	3	8.76318	2.29279
C_0018	Choline	305	HMDB0000097	12	Infected	3	6.88406	0.513269
C_0018	Choline	305	HMDB0000097	24	Control	3	7.72366	5.23314
C_0018	Choline	305	HMDB0000097	24	Infected	3	2.31366	0.688568
C_0019	Ser	617	HMDB0000187,HMDB0003406	0	Control	3	84.5701	39.6163
C_0019	Ser	617	HMDB0000187,HMDB0003406	2	Control	3	65.2913	7.37102
C_0019	Ser	617	HMDB0000187,HMDB0003406	2	Infected	3	59.6496	9.42565
C_0019	Ser	617	HMDB0000187,HMDB0003406	12	Control	3	17.6898	5.04441
C_0019	Ser	617	HMDB0000187,HMDB0003406	12	Infected	3	12.5919	1.7589
C_0019	Ser	617	HMDB0000187,HMDB0003406	24	Control	3	20.283	6.91334
C_0019	Ser	617	HMDB0000187,HMDB0003406	24	Infected	2	13.303	6.26142
C_0022	Cytosine	597	HMDB0000630	0	Control	0
C_0022	Cytosine	597	HMDB0000630	2	Control	0
C_0022	Cytosine	597	HMDB0000630	2	Infected	0
C_0022	Cytosine	597	HMDB0000630	12	Control	0
C_0022	Cytosine	597	HMDB0000630	12	Infected	0
C_0022	Cytosine	597	HMDB0000630	24	Control	0
C_0022	Cytosine	597	HMDB0000630	24	Infected	0
C_0023	Uracil	1174	HMDB0000300	0	Control	0
C_0023	Uracil	1174	HMDB0000300	2	Control	0
C_0023	Uracil	1174	HMDB0000300	2	Infected	0
C_0023	Uracil	1174	HMDB0000300	12	Control	0
C_0023	Uracil	1174	HMDB0000300	12	Infected	0
C_0023	Uracil	1174	HMDB0000300	24	Control	0
C_0023	Uracil	1174	HMDB0000300	24	Infected	0
C_0024	Creatinine	588	HMDB0000562	0	Control	3	5.14234	2.74947
C_0024	Creatinine	588	HMDB0000562	2	Control	3	3.76241	0.533347
C_0024	Creatinine	588	HMDB0000562	2	Infected	3	4.15906	0.798381
C_0024	Creatinine	588	HMDB0000562	12	Control	3	7.3195	0.139733
C_0024	Creatinine	588	HMDB0000562	12	Infected	3	4.74856	0.922649
C_0024	Creatinine	588	HMDB0000562	24	Control	3	7.5771	2.05478
C_0024	Creatinine	588	HMDB0000562	24	Infected	3	2.89602	0.475139
C_0025	Pro	614	HMDB0000162,HMDB0003411	0	Control	3	92.088	28.3414
C_0025	Pro	614	HMDB0000162,HMDB0003411	2	Control	3	111.322	29.478
C_0025	Pro	614	HMDB0000162,HMDB0003411	2	Infected	3	116.49	26.3934
C_0025	Pro	614	HMDB0000162,HMDB0003411	12	Control	3	129.116	31.7679
C_0025	Pro	614	HMDB0000162,HMDB0003411	12	Infected	3	99.8392	4.5994
C_0025	Pro	614	HMDB0000162,HMDB0003411	24	Control	3	192.751	94.3533
C_0025	Pro	614	HMDB0000162,HMDB0003411	24	Infected	3	72.289	9.56331
C_0027	Betaine	247	HMDB0000043	0	Control	3	69.4326	33.7485
C_0027	Betaine	247	HMDB0000043	2	Control	3	38.62	9.77632
C_0027	Betaine	247	HMDB0000043	2	Infected	3	53.0705	7.59685
C_0027	Betaine	247	HMDB0000043	12	Control	3	78.533	8.49272
C_0027	Betaine	247	HMDB0000043	12	Infected	3	46.9828	8.25884
C_0027	Betaine	247	HMDB0000043	24	Control	3	102.953	44.7285
C_0027	Betaine	247	HMDB0000043	24	Infected	2	34.0223	8.21965
C_0028	Val	1182	HMDB0000883	0	Control	3	19.4246	4.77835
C_0028	Val	1182	HMDB0000883	2	Control	0
C_0028	Val	1182	HMDB0000883	2	Infected	1	23.3946
C_0028	Val	1182	HMDB0000883	12	Control	0
C_0028	Val	1182	HMDB0000883	12	Infected	0
C_0028	Val	1182	HMDB0000883	24	Control	0
C_0028	Val	1182	HMDB0000883	24	Infected	0
C_0029	Homoserine	12647	HMDB0000719	0	Control	0
C_0029	Homoserine	12647	HMDB0000719	2	Control	0
C_0029	Homoserine	12647	HMDB0000719	2	Infected	0
C_0029	Homoserine	12647	HMDB0000719	12	Control	0
C_0029	Homoserine	12647	HMDB0000719	12	Infected	0
C_0029	Homoserine	12647	HMDB0000719	24	Control	0
C_0029	Homoserine	12647	HMDB0000719	24	Infected	0
C_0030	Thr	6288	HMDB0000167	0	Control	3	63.2849	20.6178
C_0030	Thr	6288	HMDB0000167	2	Control	3	81.2458	17.6302
C_0030	Thr	6288	HMDB0000167	2	Infected	3	77.2743	10.2263
C_0030	Thr	6288	HMDB0000167	12	Control	3	82.5836	18.7587
C_0030	Thr	6288	HMDB0000167	12	Infected	3	56.9887	2.52271
C_0030	Thr	6288	HMDB0000167	24	Control	3	76.2762	33.6407
C_0030	Thr	6288	HMDB0000167	24	Infected	3	29.9572	1.37444
C_0031	Betaine aldehyde_+H2O	249		0	Control	0
C_0031	Betaine aldehyde_+H2O	249		2	Control	0
C_0031	Betaine aldehyde_+H2O	249		2	Infected	0
C_0031	Betaine aldehyde_+H2O	249		12	Control	0
C_0031	Betaine aldehyde_+H2O	249		12	Infected	0
C_0031	Betaine aldehyde_+H2O	249		24	Control	0
C_0031	Betaine aldehyde_+H2O	249		24	Infected	0
C_0033	Cys	594	HMDB0000574,HMDB0003417	0	Control	3	9.7556	4.63351
C_0033	Cys	594	HMDB0000574,HMDB0003417	2	Control	3	23.9883	5.89311
C_0033	Cys	594	HMDB0000574,HMDB0003417	2	Infected	3	21.3901	11.5077
C_0033	Cys	594	HMDB0000574,HMDB0003417	12	Control	3	45.7134	6.99106
C_0033	Cys	594	HMDB0000574,HMDB0003417	12	Infected	3	30.956	3.45362
C_0033	Cys	594	HMDB0000574,HMDB0003417	24	Control	3	40.4322	15.9929
C_0033	Cys	594	HMDB0000574,HMDB0003417	24	Infected	3	12.9157	3.79842
C_0036	Thymine	1135	HMDB0000262	0	Control	0
C_0036	Thymine	1135	HMDB0000262	2	Control	0
C_0036	Thymine	1135	HMDB0000262	2	Infected	0
C_0036	Thymine	1135	HMDB0000262	12	Control	0
C_0036	Thymine	1135	HMDB0000262	12	Infected	0
C_0036	Thymine	1135	HMDB0000262	24	Control	0
C_0036	Thymine	1135	HMDB0000262	24	Infected	0
C_0039	Hydroxyproline	5810	HMDB0000725	0	Control	3	102.518	33.1153
C_0039	Hydroxyproline	5810	HMDB0000725	2	Control	3	138.824	39.5874
C_0039	Hydroxyproline	5810	HMDB0000725	2	Infected	3	122.558	29.3565
C_0039	Hydroxyproline	5810	HMDB0000725	12	Control	3	204.273	50.2632
C_0039	Hydroxyproline	5810	HMDB0000725	12	Infected	3	111.898	10.5736
C_0039	Hydroxyproline	5810	HMDB0000725	24	Control	3	267.479	125.292
C_0039	Hydroxyproline	5810	HMDB0000725	24	Infected	3	63.3594	9.04376
C_0040	Creatine	586	HMDB0000064	0	Control	3	312.835	124.262
C_0040	Creatine	586	HMDB0000064	2	Control	3	297.677	58.0994
C_0040	Creatine	586	HMDB0000064	2	Infected	3	256.202	54.0277
C_0040	Creatine	586	HMDB0000064	12	Control	3	413.504	85.6714
C_0040	Creatine	586	HMDB0000064	12	Infected	3	251.139	9.20296
C_0040	Creatine	586	HMDB0000064	24	Control	3	376.89	169.664
C_0040	Creatine	586	HMDB0000064	24	Infected	3	161.222	20.1576
C_0042	Ile	791	HMDB0000172	0	Control	3	19.6075	4.87824
C_0042	Ile	791	HMDB0000172	2	Control	3	11.5558	1.94716
C_0042	Ile	791	HMDB0000172	2	Infected	3	14.5975	0.979718
C_0042	Ile	791	HMDB0000172	12	Control	3	5.99086	1.04696
C_0042	Ile	791	HMDB0000172	12	Infected	3	5.39963	0.834924
C_0042	Ile	791	HMDB0000172	24	Control	3	4.78427	1.03668
C_0042	Ile	791	HMDB0000172	24	Infected	1	4.25394
C_0043	Leu	857	HMDB0000687	0	Control	3	22.1946	4.36036
C_0043	Leu	857	HMDB0000687	2	Control	3	15.0735	2.3153
C_0043	Leu	857	HMDB0000687	2	Infected	3	18.7885	3.11752
C_0043	Leu	857	HMDB0000687	12	Control	3	8.01302	1.37303
C_0043	Leu	857	HMDB0000687	12	Infected	3	7.08547	0.866775
C_0043	Leu	857	HMDB0000687	24	Control	3	7.24368	1.67799
C_0043	Leu	857	HMDB0000687	24	Infected	3	4.38969	0.825028
C_0044	Asn	236	HMDB0000168,HMDB0033780	0	Control	3	162.156	60.8195
C_0044	Asn	236	HMDB0000168,HMDB0033780	2	Control	3	241.332	70.12
C_0044	Asn	236	HMDB0000168,HMDB0033780	2	Infected	3	222.507	55.7003
C_0044	Asn	236	HMDB0000168,HMDB0033780	12	Control	3	287.037	76.0918
C_0044	Asn	236	HMDB0000168,HMDB0033780	12	Infected	3	162.923	11.224
C_0044	Asn	236	HMDB0000168,HMDB0033780	24	Control	3	247.04	130.721
C_0044	Asn	236	HMDB0000168,HMDB0033780	24	Infected	3	57.7328	5.4787
C_0045	Ornithine	389	HMDB0000214,HMDB0003374	0	Control	3	4.04044	1.81653
C_0045	Ornithine	389	HMDB0000214,HMDB0003374	2	Control	1	7.51834
C_0045	Ornithine	389	HMDB0000214,HMDB0003374	2	Infected	3	2.50304	1.06314
C_0045	Ornithine	389	HMDB0000214,HMDB0003374	12	Control	2	1.22771	0.251443
C_0045	Ornithine	389	HMDB0000214,HMDB0003374	12	Infected	2	1.67958	0.211407
C_0045	Ornithine	389	HMDB0000214,HMDB0003374	24	Control	3	3.58294	0.652875
C_0045	Ornithine	389	HMDB0000214,HMDB0003374	24	Infected	3	2.26319	0.402348
C_0047	Asp	424	HMDB0000191,HMDB0006483	0	Control	3	13.7857	7.21251
C_0047	Asp	424	HMDB0000191,HMDB0006483	2	Control	3	16.1917	0.829741
C_0047	Asp	424	HMDB0000191,HMDB0006483	2	Infected	3	12.4292	1.56866
C_0047	Asp	424	HMDB0000191,HMDB0006483	12	Control	3	14.7716	5.38907
C_0047	Asp	424	HMDB0000191,HMDB0006483	12	Infected	3	7.11013	0.785535
C_0047	Asp	424	HMDB0000191,HMDB0006483	24	Control	3	11.5116	7.21266
C_0047	Asp	424	HMDB0000191,HMDB0006483	24	Infected	3	4.95059	2.72136
C_0048	Adenine	190	HMDB0000034	0	Control	0
C_0048	Adenine	190	HMDB0000034	2	Control	0
C_0048	Adenine	190	HMDB0000034	2	Infected	0
C_0048	Adenine	190	HMDB0000034	12	Control	0
C_0048	Adenine	190	HMDB0000034	12	Infected	0
C_0048	Adenine	190	HMDB0000034	24	Control	0
C_0048	Adenine	190	HMDB0000034	24	Infected	0
C_0049	Hypoxanthine	790	HMDB0000157	0	Control	0
C_0049	Hypoxanthine	790	HMDB0000157	2	Control	0
C_0049	Hypoxanthine	790	HMDB0000157	2	Infected	0
C_0049	Hypoxanthine	790	HMDB0000157	12	Control	0
C_0049	Hypoxanthine	790	HMDB0000157	12	Infected	0
C_0049	Hypoxanthine	790	HMDB0000157	24	Control	0
C_0049	Hypoxanthine	790	HMDB0000157	24	Infected	0
C_0050	Anthranilic acid	227	HMDB0001123	0	Control	0
C_0050	Anthranilic acid	227	HMDB0001123	2	Control	0
C_0050	Anthranilic acid	227	HMDB0001123	2	Infected	0
C_0050	Anthranilic acid	227	HMDB0001123	12	Control	0
C_0050	Anthranilic acid	227	HMDB0001123	12	Infected	0
C_0050	Anthranilic acid	227	HMDB0001123	24	Control	0
C_0050	Anthranilic acid	227	HMDB0001123	24	Infected	0
C_0051	Tyramine	5610	HMDB0000306	0	Control	1	1.04751
C_0051	Tyramine	5610	HMDB0000306	2	Control	2	1.27763	0.326665
C_0051	Tyramine	5610	HMDB0000306	2	Infected	0
C_0051	Tyramine	5610	HMDB0000306	12	Control	2	1.29882	0.22084
C_0051	Tyramine	5610	HMDB0000306	12	Infected	0
C_0051	Tyramine	5610	HMDB0000306	24	Control	1	1.03978
C_0051	Tyramine	5610	HMDB0000306	24	Infected	0
C_0056	Spermidine	1102	HMDB0001257	0	Control	0
C_0056	Spermidine	1102	HMDB0001257	2	Control	0
C_0056	Spermidine	1102	HMDB0001257	2	Infected	0
C_0056	Spermidine	1102	HMDB0001257	12	Control	0
C_0056	Spermidine	1102	HMDB0001257	12	Infected	0
C_0056	Spermidine	1102	HMDB0001257	24	Control	0
C_0056	Spermidine	1102	HMDB0001257	24	Infected	0
C_0057	Gln	738	HMDB0000641,HMDB0003423	0	Control	2	3.66773	2.88796
C_0057	Gln	738	HMDB0000641,HMDB0003423	2	Control	2	3.27278	0.261626
C_0057	Gln	738	HMDB0000641,HMDB0003423	2	Infected	1	4.10864
C_0057	Gln	738	HMDB0000641,HMDB0003423	12	Control	2	4.86795	0.904348
C_0057	Gln	738	HMDB0000641,HMDB0003423	12	Infected	2	2.61077	0.996896
C_0057	Gln	738	HMDB0000641,HMDB0003423	24	Control	2	5.80672	2.12057
C_0057	Gln	738	HMDB0000641,HMDB0003423	24	Infected	2	4.42496	0.594742
C_0058	Lys	866	HMDB0000182,HMDB0003405	0	Control	3	24.7845	10.1701
C_0058	Lys	866	HMDB0000182,HMDB0003405	2	Control	3	18.5166	2.5314
C_0058	Lys	866	HMDB0000182,HMDB0003405	2	Infected	3	20.4585	2.08983
C_0058	Lys	866	HMDB0000182,HMDB0003405	12	Control	3	20.7228	3.02177
C_0058	Lys	866	HMDB0000182,HMDB0003405	12	Infected	3	14.2514	2.0248
C_0058	Lys	866	HMDB0000182,HMDB0003405	24	Control	3	29.9946	10.7584
C_0058	Lys	866	HMDB0000182,HMDB0003405	24	Infected	3	11.179	2.82888
C_0059	Glu	611	HMDB0000148,HMDB0003339	0	Control	3	186.681	76.7057
C_0059	Glu	611	HMDB0000148,HMDB0003339	2	Control	3	217.936	57.9539
C_0059	Glu	611	HMDB0000148,HMDB0003339	2	Infected	3	174.591	36.8956
C_0059	Glu	611	HMDB0000148,HMDB0003339	12	Control	3	266.041	73.0945
C_0059	Glu	611	HMDB0000148,HMDB0003339	12	Infected	3	134.053	8.90646
C_0059	Glu	611	HMDB0000148,HMDB0003339	24	Control	3	148.574	83.396
C_0059	Glu	611	HMDB0000148,HMDB0003339	24	Infected	3	35.5756	3.2538
C_0060	Met	876	HMDB0000696	0	Control	3	5.00613	0.824907
C_0060	Met	876	HMDB0000696	2	Control	3	5.66544	1.53964
C_0060	Met	876	HMDB0000696	2	Infected	3	5.99698	1.68655
C_0060	Met	876	HMDB0000696	12	Control	3	4.86352	1.83579
C_0060	Met	876	HMDB0000696	12	Infected	3	3.59629	0.469798
C_0060	Met	876	HMDB0000696	24	Control	3	5.82515	1.89126
C_0060	Met	876	HMDB0000696	24	Infected	3	2.36384	0.286235
C_0062	Guanine	764	HMDB0000132	0	Control	0
C_0062	Guanine	764	HMDB0000132	2	Control	0
C_0062	Guanine	764	HMDB0000132	2	Infected	0
C_0062	Guanine	764	HMDB0000132	12	Control	0
C_0062	Guanine	764	HMDB0000132	12	Infected	0
C_0062	Guanine	764	HMDB0000132	24	Control	0
C_0062	Guanine	764	HMDB0000132	24	Infected	0
C_0063	His	773	HMDB0000177	0	Control	3	8.71045	3.53267
C_0063	His	773	HMDB0000177	2	Control	3	9.57123	1.79929
C_0063	His	773	HMDB0000177	2	Infected	3	10.5262	1.15213
C_0063	His	773	HMDB0000177	12	Control	3	10.1058	2.93169
C_0063	His	773	HMDB0000177	12	Infected	3	7.27809	1.2809
C_0063	His	773	HMDB0000177	24	Control	3	13.2802	5.38269
C_0063	His	773	HMDB0000177	24	Infected	3	4.60682	0.338647
C_0067	Phe	994	HMDB0000159	0	Control	3	6.6545	0.774226
C_0067	Phe	994	HMDB0000159	2	Control	3	6.74782	0.732838
C_0067	Phe	994	HMDB0000159	2	Infected	3	8.36498	1.20678
C_0067	Phe	994	HMDB0000159	12	Control	3	5.17688	0.823574
C_0067	Phe	994	HMDB0000159	12	Infected	3	4.92604	0.13418
C_0067	Phe	994	HMDB0000159	24	Control	3	5.04996	1.57707
C_0067	Phe	994	HMDB0000159	24	Infected	3	3.35866	1.06991
C_0069	Arg	6322	HMDB0000517,HMDB0003416	0	Control	3	71.2418	23.8677
C_0069	Arg	6322	HMDB0000517,HMDB0003416	2	Control	3	73.4358	9.87576
C_0069	Arg	6322	HMDB0000517,HMDB0003416	2	Infected	3	70.1341	2.58805
C_0069	Arg	6322	HMDB0000517,HMDB0003416	12	Control	3	107.132	12.0732
C_0069	Arg	6322	HMDB0000517,HMDB0003416	12	Infected	3	63.928	2.31616
C_0069	Arg	6322	HMDB0000517,HMDB0003416	24	Control	3	181.276	66.6571
C_0069	Arg	6322	HMDB0000517,HMDB0003416	24	Infected	3	44.7773	6.64459
C_0071	Citrulline	9750	HMDB0000904	0	Control	2	3.35286	1.79395
C_0071	Citrulline	9750	HMDB0000904	2	Control	1	4.01652
C_0071	Citrulline	9750	HMDB0000904	2	Infected	1	1.75037
C_0071	Citrulline	9750	HMDB0000904	12	Control	1	1.53896
C_0071	Citrulline	9750	HMDB0000904	12	Infected	0
C_0071	Citrulline	9750	HMDB0000904	24	Control	1	3.12859
C_0071	Citrulline	9750	HMDB0000904	24	Infected	0
C_0072	Tyr	1153	HMDB0000158	0	Control	3	8.22934	3.24523
C_0072	Tyr	1153	HMDB0000158	2	Control	3	8.56769	0.743011
C_0072	Tyr	1153	HMDB0000158	2	Infected	3	8.28016	0.404443
C_0072	Tyr	1153	HMDB0000158	12	Control	3	7.21172	1.13774
C_0072	Tyr	1153	HMDB0000158	12	Infected	3	5.99581	0.350908
C_0072	Tyr	1153	HMDB0000158	24	Control	3	6.19107	1.87197
C_0072	Tyr	1153	HMDB0000158	24	Infected	3	4.22305	1.02351
C_0077	Spermine	1103	HMDB0001256	0	Control	0
C_0077	Spermine	1103	HMDB0001256	2	Control	0
C_0077	Spermine	1103	HMDB0001256	2	Infected	0
C_0077	Spermine	1103	HMDB0001256	12	Control	0
C_0077	Spermine	1103	HMDB0001256	12	Infected	0
C_0077	Spermine	1103	HMDB0001256	24	Control	0
C_0077	Spermine	1103	HMDB0001256	24	Infected	0
C_0079	Trp	1148	HMDB0000929	0	Control	2	1.1437	0.2104
C_0079	Trp	1148	HMDB0000929	2	Control	2	1.77383	0.172236
C_0079	Trp	1148	HMDB0000929	2	Infected	2	1.6416	0.209543
C_0079	Trp	1148	HMDB0000929	12	Control	1	1.21015
C_0079	Trp	1148	HMDB0000929	12	Infected	0
C_0079	Trp	1148	HMDB0000929	24	Control	1	1.39474
C_0079	Trp	1148	HMDB0000929	24	Infected	0
C_0081	Carnosine	439224	HMDB0000033	0	Control	0
C_0081	Carnosine	439224	HMDB0000033	2	Control	0
C_0081	Carnosine	439224	HMDB0000033	2	Infected	0
C_0081	Carnosine	439224	HMDB0000033	12	Control	0
C_0081	Carnosine	439224	HMDB0000033	12	Infected	0
C_0081	Carnosine	439224	HMDB0000033	24	Control	0
C_0081	Carnosine	439224	HMDB0000033	24	Infected	0
C_0084	Thymidine	5789	HMDB0000273	0	Control	0
C_0084	Thymidine	5789	HMDB0000273	2	Control	0
C_0084	Thymidine	5789	HMDB0000273	2	Infected	0
C_0084	Thymidine	5789	HMDB0000273	12	Control	0
C_0084	Thymidine	5789	HMDB0000273	12	Infected	0
C_0084	Thymidine	5789	HMDB0000273	24	Control	0
C_0084	Thymidine	5789	HMDB0000273	24	Infected	0
C_0085	Cytidine	6175	HMDB0000089	0	Control	0
C_0085	Cytidine	6175	HMDB0000089	2	Control	0
C_0085	Cytidine	6175	HMDB0000089	2	Infected	0
C_0085	Cytidine	6175	HMDB0000089	12	Control	0
C_0085	Cytidine	6175	HMDB0000089	12	Infected	1	1.57387
C_0085	Cytidine	6175	HMDB0000089	24	Control	0
C_0085	Cytidine	6175	HMDB0000089	24	Infected	0
C_0086	Uridine	6029	HMDB0000296	0	Control	0
C_0086	Uridine	6029	HMDB0000296	2	Control	0
C_0086	Uridine	6029	HMDB0000296	2	Infected	0
C_0086	Uridine	6029	HMDB0000296	12	Control	0
C_0086	Uridine	6029	HMDB0000296	12	Infected	0
C_0086	Uridine	6029	HMDB0000296	24	Control	0
C_0086	Uridine	6029	HMDB0000296	24	Infected	0
C_0088	Adenosine	60961	HMDB0000050	0	Control	0
C_0088	Adenosine	60961	HMDB0000050	2	Control	0
C_0088	Adenosine	60961	HMDB0000050	2	Infected	0
C_0088	Adenosine	60961	HMDB0000050	12	Control	0
C_0088	Adenosine	60961	HMDB0000050	12	Infected	0
C_0088	Adenosine	60961	HMDB0000050	24	Control	0
C_0088	Adenosine	60961	HMDB0000050	24	Infected	0
C_0089	Inosine	6021	HMDB0000195	0	Control	0
C_0089	Inosine	6021	HMDB0000195	2	Control	0
C_0089	Inosine	6021	HMDB0000195	2	Infected	0
C_0089	Inosine	6021	HMDB0000195	12	Control	0
C_0089	Inosine	6021	HMDB0000195	12	Infected	0
C_0089	Inosine	6021	HMDB0000195	24	Control	0
C_0089	Inosine	6021	HMDB0000195	24	Infected	0
C_0092	Guanosine	6802	HMDB0000133	0	Control	0
C_0092	Guanosine	6802	HMDB0000133	2	Control	0
C_0092	Guanosine	6802	HMDB0000133	2	Infected	0
C_0092	Guanosine	6802	HMDB0000133	12	Control	0
C_0092	Guanosine	6802	HMDB0000133	12	Infected	0
C_0092	Guanosine	6802	HMDB0000133	24	Control	0
C_0092	Guanosine	6802	HMDB0000133	24	Infected	0
C_0094	Glutathione (GSSG)_divalent	65359		0	Control	3	1.79264	0.666602
C_0094	Glutathione (GSSG)_divalent	65359		2	Control	3	1.70258	0.930066
C_0094	Glutathione (GSSG)_divalent	65359		2	Infected	3	1.7991	0.286977
C_0094	Glutathione (GSSG)_divalent	65359		12	Control	3	1.7389	0.555166
C_0094	Glutathione (GSSG)_divalent	65359		12	Infected	1	0.929525
C_0094	Glutathione (GSSG)_divalent	65359		24	Control	2	1.06983	0.560512
C_0094	Glutathione (GSSG)_divalent	65359		24	Infected	0
C_0095	Glutathione (GSH)	124886	HMDB0000125	0	Control	3	142.599	69.036
C_0095	Glutathione (GSH)	124886	HMDB0000125	2	Control	3	162.33	52.5509
C_0095	Glutathione (GSH)	124886	HMDB0000125	2	Infected	3	134.086	38.3612
C_0095	Glutathione (GSH)	124886	HMDB0000125	12	Control	3	228.837	69.6346
C_0095	Glutathione (GSH)	124886	HMDB0000125	12	Infected	3	113.575	11.1158
C_0095	Glutathione (GSH)	124886	HMDB0000125	24	Control	3	109.439	72.7488
C_0095	Glutathione (GSH)	124886	HMDB0000125	24	Infected	3	31.275	5.80997
C_0096	S-Adenosylmethionine	34755	HMDB0001185	0	Control	3	3.67054	1.58228
C_0096	S-Adenosylmethionine	34755	HMDB0001185	2	Control	3	3.69666	1.15074
C_0096	S-Adenosylmethionine	34755	HMDB0001185	2	Infected	3	2.76515	0.63926
C_0096	S-Adenosylmethionine	34755	HMDB0001185	12	Control	3	3.16342	0.739666
C_0096	S-Adenosylmethionine	34755	HMDB0001185	12	Infected	3	2.11443	0.838572
C_0096	S-Adenosylmethionine	34755	HMDB0001185	24	Control	2	2.95376	0.558273
C_0096	S-Adenosylmethionine	34755	HMDB0001185	24	Infected	1	1.71897
ID consists of analysis mode and number. 'C' and 'A' showed cation and anion modes, respectively.				0	Control	0
ID consists of analysis mode and number. 'C' and 'A' showed cation and anion modes, respectively.				2	Control	0
ID consists of analysis mode and number. 'C' and 'A' showed cation and anion modes, respectively.				2	Infected	0
ID consists of analysis mode and number. 'C' and 'A' showed cation and anion modes, respectively.				12	Control	0
ID consists of analysis mode and number. 'C' and 'A' showed cation and anion modes, respectively.				12	Infected	0
ID consists of analysis mode and number. 'C' and 'A' showed cation and anion modes, respectively.				24	Control	0
ID consists of analysis mode and number. 'C' and 'A' showed cation and anion modes, respectively.				24	Infected	0
N.A. (Not Available): The calculation was impossible because of insufficience of the data.				0	Control	0
N.A. (Not Available): The calculation was impossible because of insufficience of the data.				2	Control	0
N.A. (Not Available): The calculation was impossible because of insufficience of the data.				2	Infected	0
N.A. (Not Available): The calculation was impossible because of insufficience of the data.				12	Control	0
N.A. (Not Available): The calculation was impossible because of insufficience of the data.				12	Infected	0
N.A. (Not Available): The calculation was impossible because of insufficience of the data.				24	Control	0
N.A. (Not Available): The calculation was impossible because of insufficience of the data.				24	Infected	0
N.D. (Not Detected): The target peak or metabolite was below detection limits.				0	Control	0
N.D. (Not Detected): The target peak or metabolite was below detection limits.				2	Control	0
N.D. (Not Detected): The target peak or metabolite was below detection limits.				2	Infected	0
N.D. (Not Detected): The target peak or metabolite was below detection limits.				12	Control	0
N.D. (Not Detected): The target peak or metabolite was below detection limits.				12	Infected	0
N.D. (Not Detected): The target peak or metabolite was below detection limits.				24	Control	0
N.D. (Not Detected): The target peak or metabolite was below detection limits.				24	Infected	0
The data are sorted by Compound name in ascending order.				0	Control	0
The data are sorted by Compound name in ascending order.				2	Control	0
The data are sorted by Compound name in ascending order.				2	Infected	0
The data are sorted by Compound name in ascending order.				12	Control	0
The data are sorted by Compound name in ascending order.				12	Infected	0
The data are sorted by Compound name in ascending order.				24	Control	0
The data are sorted by Compound name in ascending order.				24	Infected	0
|| The p-value is computed by Welch's t-test. (*<0.05, **<0.01, ***<0.001)				0	Control	0
|| The p-value is computed by Welch's t-test. (*<0.05, **<0.01, ***<0.001)				2	Control	0
|| The p-value is computed by Welch's t-test. (*<0.05, **<0.01, ***<0.001)				2	Infected	0
|| The p-value is computed by Welch's t-test. (*<0.05, **<0.01, ***<0.001)				12	Control	0
|| The p-value is computed by Welch's t-test. (*<0.05, **<0.01, ***<0.001)				12	Infected	0
|| The p-value is computed by Welch's t-test. (*<0.05, **<0.01, ***<0.001)				24	Control	0
|| The p-value is computed by Welch's t-test. (*<0.05, **<0.01, ***<0.001)				24	Infected	0
¶ The ratio is of computed by using averaged detection values. The latter was used as denominator.				0	Control	0
¶ The ratio is of computed by using averaged detection values. The latter was used as denominator.				2	Control	0
¶ The ratio is of computed by using averaged detection values. The latter was used as denominator.				2	Infected	0
¶ The ratio is of computed by using averaged detection values. The latter was used as denominator.				12	Control	0
¶ The ratio is of computed by using averaged detection values. The latter was used as denominator.				12	Infected	0
¶ The ratio is of computed by using averaged detection values. The latter was used as denominator.				24	Control	0
¶ The ratio is of computed by using averaged detection values. The latter was used as denominator.				24	Infected	0
				0	Control	0
				2	Control	0
				2	Infected	0
				12	Control	0
				12	Infected	0
				24	Control	0
				24	Infected	0

## Sheet: S3a_Sample_Map
Group	Time_h	Sample_ID	Header
Control	0	1	0h-Control|1
Control	0	2	2
Control	0	3	3
Control	2	4-1	2h-Control|4-1
Control	2	4-2	4-2
Control	2	4-3	4-3
Control	12	6-1	12h-Control|6-1
Control	12	6-2	6-2
Control	12	6-3	6-3
Control	24	8-1	24h-Control|8-1
Control	24	8-2	8-2
Control	24	8-3	8-3
Infected	2	5-1	2h-Treatment|5-1
Infected	2	5-2	5-2
Infected	2	5-3	5-3
Infected	12	7-1	12h-Treatment|7-1
Infected	12	7-2	7-2
Infected	12	7-3	7-3
Infected	24	9-1	24h-Treatment|9-1
Infected	24	9-2	9-2
Infected	24	9-3	9-3

## Sheet: S3b_2h_TvsC
ID	Metabolite	Time_h	n_ctrl	n_inf	mean_ctrl	mean_inf	ratio_TvsC	log2FC	p_value	q_value_BH
A_0001	Sedoheptulose 7-phosphate	2	0	0						1
A_0002	Glyoxylic acid	2	0	0						1
A_0004	Glycolic acid	2	0	0						1
A_0005	Pyruvic acid	2	0	0						1
A_0007	Lactic acid	2	3	3	2406.03	2659.96	1.10554	0.144751	0.666718	1
A_0009	3-Hydroxybutyric acid	2	0	1		10.3376				1
A_0010	2-Hydroxybutyric acid	2	0	0						1
A_0011	Fumaric acid	2	0	0						1
A_0012	2-Oxoisovaleric acid	2	0	0						1
A_0014	Succinic acid	2	1	2	25.414	22.2201	0.874326	-0.193757		1
A_0023	Malic acid	2	3	3	18.9916	20.8653	1.09866	0.13575	0.592269	1
A_0028	2-Oxoglutaric acid	2	2	1	14.6117	13.0788	0.89509	-0.159895		1
A_0033	Phosphoenolpyruvic acid	2	0	0						1
A_0035	Dihydroxyacetone phosphate	2	2	3	6.56971	8.332	1.26824	0.342833	0.290528	1
A_0036	Glyceraldehyde 3-phosphate	2	0	0						1
A_0038	Glycerol 3-phosphate	2	3	3	27.1804	27.7537	1.02109	0.0301118	0.907537	1
A_0040	cis-Aconitic acid	2	3	1	4.81591	3.60997	0.749593	-0.41582		1
A_0041	2-Phosphoglyceric acid	2	0	0						1
A_0042	3-Phosphoglyceric acid	2	0	0						1
A_0043	Citric acid	2	3	3	103.733	89.5154	0.862939	-0.212669	0.409288	1
A_0044	Isocitric acid	2	0	0						1
A_0046	Gluconic acid	2	3	3	4.77211	5.1323	1.07548	0.104977	0.768626	1
A_0047	Erythrose 4-phosphate	2	0	0						1
A_0051	Ribose 5-phosphate	2	2	2	6.02722	4.92588	0.817273	-0.29111	0.411222	1
A_0052	Ribulose 5-phosphate	2	0	0						1
A_0053	Fructose 6-phosphate	2	0	0						1
A_0054	Glucose 1-phosphate	2	0	0						1
A_0055	Glucose 6-phosphate	2	2	3	3.89433	6.17273	1.58506	0.664535	0.0706577	1
A_0056	6-Phosphogluconic acid	2	0	0						1
A_0059	dTMP	2	0	0						1
A_0060	CMP	2	0	0						1
A_0061	UMP	2	0	0						1
A_0062	cAMP	2	0	0						1
A_0063	Fructose 1,6-diphosphate	2	3	3	9.08632	12.6594	1.39324	0.478445	0.285225	1
A_0064	cGMP	2	0	0						1
A_0065	AMP	2	3	3	4.36081	4.06174	0.931419	-0.102497	0.724307	1
A_0066	IMP	2	0	0						1
A_0067	GMP	2	0	0						1
A_0069	CoA_divalent	2	0	0						1
A_0070	PRPP	2	3	3	20.9609	25.1236	1.19859	0.26134	0.577502	1
A_0071	dTDP	2	0	0						1
A_0072	CDP	2	0	0						1
A_0073	UDP	2	3	2	3.32858	3.18131	0.955757	-0.0652844	0.791136	1
A_0074	Acetyl CoA_divalent	2	0	0						1
A_0075	Malonyl CoA_divalent	2	0	0						1
A_0076	ADP	2	3	3	13.8425	10.1099	0.730349	-0.453342	0.163527	1
A_0077	GDP	2	2	0	3.37114					1
A_0078	dCTP	2	0	0						1
A_0079	dTTP	2	0	0						1
A_0080	CTP	2	3	3	14.2455	12.0876	0.848519	-0.236981	0.48401	1
A_0081	UTP	2	3	3	64.2878	52.2407	0.812607	-0.299369	0.397259	1
A_0082	dATP	2	0	0						1
A_0083	ATP	2	3	3	91.7198	71.8793	0.783683	-0.351658	0.342347	1
A_0084	GTP	2	3	3	32.2756	23.6614	0.733104	-0.447909	0.184738	1
A_0089	NAD+	2	3	3	26.7229	24.3378	0.910746	-0.134879	0.692025	1
A_0091	NADP+	2	0	0						1
C_0004	Gly	2	3	3	532.797	508.208	0.953849	-0.0681676	0.800535	1
C_0008	Putrescine	2	3	3	7.40447	10.7988	1.45841	0.544398	0.0490457	1
C_0009	Sarcosine	2	0	0						1
C_0010	Ala	2	3	3	130.888	148.434	1.13405	0.181488	0.374284	1
C_0011	β-Ala	2	3	3	94.6411	81.43	0.860408	-0.216908	0.421181	1
C_0016	GABA	2	3	3	12.0437	12.3614	1.02638	0.0375633	0.914078	1
C_0017	N,N-Dimethylglycine	2	0	0						1
C_0018	Choline	2	3	3	8.83831	7.51524	0.850303	-0.233951	0.434149	1
C_0019	Ser	2	3	3	65.2913	59.6496	0.913592	-0.130378	0.462455	1
C_0022	Cytosine	2	0	0						1
C_0023	Uracil	2	0	0						1
C_0024	Creatinine	2	3	3	3.76241	4.15906	1.10543	0.144603	0.519213	1
C_0025	Pro	2	3	3	111.322	116.49	1.04642	0.0654662	0.832244	1
C_0027	Betaine	2	3	3	38.62	53.0705	1.37417	0.45856	0.117576	1
C_0028	Val	2	0	1		23.3946				1
C_0029	Homoserine	2	0	0						1
C_0030	Thr	2	3	3	81.2458	77.2743	0.951118	-0.0723043	0.75662	1
C_0031	Betaine aldehyde_+H2O	2	0	0						1
C_0033	Cys	2	3	3	23.9883	21.3901	0.891686	-0.165393	0.750901	1
C_0036	Thymine	2	0	0						1
C_0039	Hydroxyproline	2	3	3	138.824	122.558	0.882824	-0.179802	0.600554	1
C_0040	Creatine	2	3	3	297.677	256.202	0.860672	-0.216464	0.416688	1
C_0042	Ile	2	3	3	11.5558	14.5975	1.26322	0.337105	0.0958306	1
C_0043	Leu	2	3	3	15.0735	18.7885	1.24646	0.317838	0.178778	1
C_0044	Asn	2	3	3	241.332	222.507	0.921996	-0.117168	0.735103	1
C_0045	Ornithine	2	1	3	7.51834	2.50304	0.332924	-1.58673		1
C_0047	Asp	2	3	3	16.1917	12.4292	0.76763	-0.381516	0.0342175	1
C_0048	Adenine	2	0	0						1
C_0049	Hypoxanthine	2	0	0						1
C_0050	Anthranilic acid	2	0	0						1
C_0051	Tyramine	2	2	0	1.27763					1
C_0056	Spermidine	2	0	0						1
C_0057	Gln	2	2	1	3.27278	4.10864	1.2554	0.328143		1
C_0058	Lys	2	3	3	18.5166	20.4585	1.10487	0.143879	0.365383	1
C_0059	Glu	2	3	3	217.936	174.591	0.80111	-0.319929	0.345946	1
C_0060	Met	2	3	3	5.66544	5.99698	1.05852	0.0820495	0.813942	1
C_0062	Guanine	2	0	0						1
C_0063	His	2	3	3	9.57123	10.5262	1.09977	0.137204	0.489066	1
C_0067	Phe	2	3	3	6.74782	8.36498	1.23966	0.309939	0.133182	1
C_0069	Arg	2	3	3	73.4358	70.1341	0.95504	-0.0663669	0.625701	1
C_0071	Citrulline	2	1	1	4.01652	1.75037	0.435793	-1.19828		1
C_0072	Tyr	2	3	3	8.56769	8.28016	0.96644	-0.0492478	0.596338	1
C_0077	Spermine	2	0	0						1
C_0079	Trp	2	2	2	1.77383	1.6416	0.925456	-0.111764	0.564119	1
C_0081	Carnosine	2	0	0						1
C_0084	Thymidine	2	0	0						1
C_0085	Cytidine	2	0	0						1
C_0086	Uridine	2	0	0						1
C_0088	Adenosine	2	0	0						1
C_0089	Inosine	2	0	0						1
C_0092	Guanosine	2	0	0						1
C_0094	Glutathione (GSSG)_divalent	2	3	3	1.70258	1.7991	1.05669	0.0795467	0.877175	1
C_0095	Glutathione (GSH)	2	3	3	162.33	134.086	0.82601	-0.27577	0.497566	1
C_0096	S-Adenosylmethionine	2	3	3	3.69666	2.76515	0.748013	-0.418865	0.304557	1

## Sheet: S3b_12h_TvsC
ID	Metabolite	Time_h	n_ctrl	n_inf	mean_ctrl	mean_inf	ratio_TvsC	log2FC	p_value	q_value_BH
A_0001	Sedoheptulose 7-phosphate	12	0	0						1
A_0002	Glyoxylic acid	12	0	0						1
A_0004	Glycolic acid	12	0	0						1
A_0005	Pyruvic acid	12	0	0						1
A_0007	Lactic acid	12	3	3	2443.99	2505.19	1.02504	0.035685	0.836784	1
A_0009	3-Hydroxybutyric acid	12	0	0						1
A_0010	2-Hydroxybutyric acid	12	0	0						1
A_0011	Fumaric acid	12	0	0						1
A_0012	2-Oxoisovaleric acid	12	0	0						1
A_0014	Succinic acid	12	2	1	21.3323	27.64	1.29568	0.373714		1
A_0023	Malic acid	12	3	3	21.0866	13.876	0.658049	-0.603734	0.127905	0.669929
A_0028	2-Oxoglutaric acid	12	1	1	15.8063	10.6426	0.673312	-0.570653		1
A_0033	Phosphoenolpyruvic acid	12	0	0						1
A_0035	Dihydroxyacetone phosphate	12	3	3	14.5005	14.2856	0.985176	-0.0215461	0.925667	1
A_0036	Glyceraldehyde 3-phosphate	12	0	0						1
A_0038	Glycerol 3-phosphate	12	3	3	43.4475	31.1281	0.716454	-0.481055	0.146166	0.669929
A_0040	cis-Aconitic acid	12	3	0	6.55798					1
A_0041	2-Phosphoglyceric acid	12	0	0						1
A_0042	3-Phosphoglyceric acid	12	0	0						1
A_0043	Citric acid	12	3	3	122.88	70.5326	0.573994	-0.800892	0.0819693	0.669929
A_0044	Isocitric acid	12	0	0						1
A_0046	Gluconic acid	12	3	3	7.14226	6.22214	0.871174	-0.198968	0.336849	1
A_0047	Erythrose 4-phosphate	12	0	0						1
A_0051	Ribose 5-phosphate	12	1	1	3.33254	4.89889	1.47002	0.555833		1
A_0052	Ribulose 5-phosphate	12	0	0						1
A_0053	Fructose 6-phosphate	12	0	0						1
A_0054	Glucose 1-phosphate	12	0	0						1
A_0055	Glucose 6-phosphate	12	2	1	4.68301	2.79914	0.597723	-0.742452		1
A_0056	6-Phosphogluconic acid	12	0	0						1
A_0059	dTMP	12	0	0						1
A_0060	CMP	12	0	0						1
A_0061	UMP	12	0	0						1
A_0062	cAMP	12	0	0						1
A_0063	Fructose 1,6-diphosphate	12	3	3	11.1584	12.1765	1.09124	0.125972	0.484204	1
A_0064	cGMP	12	0	0						1
A_0065	AMP	12	3	1	5.08709	3.71826	0.730921	-0.452212		1
A_0066	IMP	12	0	0						1
A_0067	GMP	12	0	0						1
A_0069	CoA_divalent	12	0	0						1
A_0070	PRPP	12	3	3	22.4083	12.2682	0.547488	-0.869102	0.231823	0.79689
A_0071	dTDP	12	0	0						1
A_0072	CDP	12	0	0						1
A_0073	UDP	12	2	0	4.75129					1
A_0074	Acetyl CoA_divalent	12	0	0						1
A_0075	Malonyl CoA_divalent	12	0	0						1
A_0076	ADP	12	3	3	17.856	10.1226	0.566901	-0.818831	0.0410997	0.669929
A_0077	GDP	12	3	0	5.21147					1
A_0078	dCTP	12	0	0						1
A_0079	dTTP	12	0	0						1
A_0080	CTP	12	3	3	15.1054	9.82229	0.650248	-0.620938	0.168503	0.727795
A_0081	UTP	12	3	3	71.1556	42.2378	0.593597	-0.752443	0.115343	0.669929
A_0082	dATP	12	0	0						1
A_0083	ATP	12	3	3	119.983	63.7297	0.531158	-0.912788	0.0935681	0.669929
A_0084	GTP	12	3	3	44.8907	24.3408	0.542223	-0.883043	0.0834141	0.669929
A_0089	NAD+	12	3	3	37.4359	21.0261	0.561655	-0.832243	0.11704	0.669929
A_0091	NADP+	12	0	0						1
C_0004	Gly	12	3	3	578.849	344.116	0.594483	-0.750293	0.0798141	0.669929
C_0008	Putrescine	12	3	3	4.47726	6.14723	1.37299	0.457321	0.172024	0.727795
C_0009	Sarcosine	12	0	0						1
C_0010	Ala	12	3	3	124.508	94.0047	0.755007	-0.405439	0.262427	0.849028
C_0011	β-Ala	12	3	3	142.255	84.9291	0.59702	-0.74415	0.105855	0.669929
C_0016	GABA	12	3	3	21.3621	12.6616	0.592713	-0.754594	0.0160149	0.669929
C_0017	N,N-Dimethylglycine	12	0	0						1
C_0018	Choline	12	3	3	8.76318	6.88406	0.785567	-0.348195	0.289697	0.910477
C_0019	Ser	12	3	3	17.6898	12.5919	0.711819	-0.490418	0.215626	0.79063
C_0022	Cytosine	12	0	0						1
C_0023	Uracil	12	0	0						1
C_0024	Creatinine	12	3	3	7.3195	4.74856	0.648755	-0.624255	0.0377326	0.669929
C_0025	Pro	12	3	3	129.116	99.8392	0.773254	-0.370985	0.250022	0.833405
C_0027	Betaine	12	3	3	78.533	46.9828	0.598255	-0.741168	0.00995177	0.669929
C_0028	Val	12	0	0						1
C_0029	Homoserine	12	0	0						1
C_0030	Thr	12	3	3	82.5836	56.9887	0.690073	-0.535179	0.139544	0.669929
C_0031	Betaine aldehyde_+H2O	12	0	0						1
C_0033	Cys	12	3	3	45.7134	30.956	0.677176	-0.562398	0.0483069	0.669929
C_0036	Thymine	12	0	0						1
C_0039	Hydroxyproline	12	3	3	204.273	111.898	0.547788	-0.86831	0.0803205	0.669929
C_0040	Creatine	12	3	3	413.504	251.139	0.607344	-0.719415	0.079963	0.669929
C_0042	Ile	12	3	3	5.99086	5.39963	0.901311	-0.149903	0.489039	1
C_0043	Leu	12	3	3	8.01302	7.08547	0.884245	-0.177482	0.387969	1
C_0044	Asn	12	3	3	287.037	162.923	0.567604	-0.817044	0.102759	0.669929
C_0045	Ornithine	12	2	2	1.22771	1.67958	1.36805	0.452125	0.194897	0.753206
C_0047	Asp	12	3	3	14.7716	7.11013	0.481337	-1.05488	0.130019	0.669929
C_0048	Adenine	12	0	0						1
C_0049	Hypoxanthine	12	0	0						1
C_0050	Anthranilic acid	12	0	0						1
C_0051	Tyramine	12	2	0	1.29882					1
C_0056	Spermidine	12	0	0						1
C_0057	Gln	12	2	2	4.86795	2.61077	0.536317	-0.898841	0.142294	0.669929
C_0058	Lys	12	3	3	20.7228	14.2514	0.687716	-0.540116	0.0441555	0.669929
C_0059	Glu	12	3	3	266.041	134.053	0.503881	-0.988844	0.0867135	0.669929
C_0060	Met	12	3	3	4.86352	3.59629	0.739441	-0.435493	0.354413	1
C_0062	Guanine	12	0	0						1
C_0063	His	12	3	3	10.1058	7.27809	0.720192	-0.473546	0.23176	0.79689
C_0067	Phe	12	3	3	5.17688	4.92604	0.951547	-0.0716528	0.652193	1
C_0069	Arg	12	3	3	107.132	63.928	0.596719	-0.744876	0.0218307	0.669929
C_0071	Citrulline	12	1	0	1.53896					1
C_0072	Tyr	12	3	3	7.21172	5.99581	0.831398	-0.266389	0.198573	0.753206
C_0077	Spermine	12	0	0						1
C_0079	Trp	12	1	0	1.21015					1
C_0081	Carnosine	12	0	0						1
C_0084	Thymidine	12	0	0						1
C_0085	Cytidine	12	0	1		1.57387				1
C_0086	Uridine	12	0	0						1
C_0088	Adenosine	12	0	0						1
C_0089	Inosine	12	0	0						1
C_0092	Guanosine	12	0	0						1
C_0094	Glutathione (GSSG)_divalent	12	3	1	1.7389	0.929525	0.534547	-0.903611		1
C_0095	Glutathione (GSH)	12	3	3	228.837	113.575	0.496313	-1.01068	0.0996646	0.669929
C_0096	S-Adenosylmethionine	12	3	3	3.16342	2.11443	0.668399	-0.581218	0.180617	0.735846

## Sheet: S3b_24h_TvsC
ID	Metabolite	Time_h	n_ctrl	n_inf	mean_ctrl	mean_inf	ratio_TvsC	log2FC	p_value	q_value_BH
A_0001	Sedoheptulose 7-phosphate	24	0	0						1
A_0002	Glyoxylic acid	24	0	0						1
A_0004	Glycolic acid	24	0	0						1
A_0005	Pyruvic acid	24	0	0						1
A_0007	Lactic acid	24	3	3	2898.14	2853.44	0.984573	-0.0224293	0.951843	1
A_0009	3-Hydroxybutyric acid	24	0	0						1
A_0010	2-Hydroxybutyric acid	24	0	0						1
A_0011	Fumaric acid	24	0	0						1
A_0012	2-Oxoisovaleric acid	24	0	0						1
A_0014	Succinic acid	24	3	2	19.6185	23.7078	1.20845	0.273152	0.178013	0.761906
A_0023	Malic acid	24	3	3	15.3793	6.51717	0.423763	-1.23867	0.0691259	0.761906
A_0028	2-Oxoglutaric acid	24	0	0						1
A_0033	Phosphoenolpyruvic acid	24	0	0						1
A_0035	Dihydroxyacetone phosphate	24	3	3	9.93546	19.8581	1.99871	0.999067	0.109985	0.761906
A_0036	Glyceraldehyde 3-phosphate	24	0	0						1
A_0038	Glycerol 3-phosphate	24	3	3	40.5452	18.9918	0.468411	-1.09415	0.181522	0.761906
A_0040	cis-Aconitic acid	24	1	0	7.67148					1
A_0041	2-Phosphoglyceric acid	24	0	0						1
A_0042	3-Phosphoglyceric acid	24	0	0						1
A_0043	Citric acid	24	3	3	104.698	27.5075	0.262732	-1.92834	0.0795907	0.761906
A_0044	Isocitric acid	24	0	0						1
A_0046	Gluconic acid	24	3	3	6.38176	5.30303	0.830967	-0.267136	0.334028	1
A_0047	Erythrose 4-phosphate	24	0	0						1
A_0051	Ribose 5-phosphate	24	0	0						1
A_0052	Ribulose 5-phosphate	24	0	0						1
A_0053	Fructose 6-phosphate	24	0	0						1
A_0054	Glucose 1-phosphate	24	0	0						1
A_0055	Glucose 6-phosphate	24	0	0						1
A_0056	6-Phosphogluconic acid	24	0	0						1
A_0059	dTMP	24	0	0						1
A_0060	CMP	24	0	0						1
A_0061	UMP	24	0	0						1
A_0062	cAMP	24	0	0						1
A_0063	Fructose 1,6-diphosphate	24	1	3	7.40769	14.3608	1.93863	0.955039		1
A_0064	cGMP	24	0	0						1
A_0065	AMP	24	2	0	4.87992					1
A_0066	IMP	24	0	0						1
A_0067	GMP	24	0	0						1
A_0069	CoA_divalent	24	0	0						1
A_0070	PRPP	24	0	0						1
A_0071	dTDP	24	0	0						1
A_0072	CDP	24	0	0						1
A_0073	UDP	24	1	0	5.05684					1
A_0074	Acetyl CoA_divalent	24	0	0						1
A_0075	Malonyl CoA_divalent	24	0	0						1
A_0076	ADP	24	3	3	17.3981	5.64724	0.324589	-1.62332	0.0763013	0.761906
A_0077	GDP	24	2	0	4.57784					1
A_0078	dCTP	24	0	0						1
A_0079	dTTP	24	0	0						1
A_0080	CTP	24	3	2	11.6125	5.84323	0.503184	-0.990843	0.29497	0.927048
A_0081	UTP	24	3	3	38.3715	15.7121	0.409473	-1.28816	0.28359	0.917496
A_0082	dATP	24	0	0						1
A_0083	ATP	24	3	3	97.7887	30.618	0.313103	-1.67529	0.219856	0.761906
A_0084	GTP	24	3	3	34.7305	10.8791	0.313242	-1.67465	0.180213	0.761906
A_0089	NAD+	24	3	3	27.8018	9.1217	0.328097	-1.6078	0.182829	0.761906
A_0091	NADP+	24	0	0						1
C_0004	Gly	24	3	3	564.047	166.567	0.295306	-1.75972	0.131001	0.761906
C_0008	Putrescine	24	0	0						1
C_0009	Sarcosine	24	0	0						1
C_0010	Ala	24	3	3	100.975	35.2906	0.349499	-1.51664	0.0356288	0.761906
C_0011	β-Ala	24	3	3	156.37	61.8538	0.395561	-1.33803	0.199495	0.761906
C_0016	GABA	24	3	3	24.8039	11.8022	0.47582	-1.07151	0.221645	0.761906
C_0017	N,N-Dimethylglycine	24	0	0						1
C_0018	Choline	24	3	3	7.72366	2.31366	0.299555	-1.73911	0.213616	0.761906
C_0019	Ser	24	3	2	20.283	13.303	0.655869	-0.60852	0.342129	1
C_0022	Cytosine	24	0	0						1
C_0023	Uracil	24	0	0						1
C_0024	Creatinine	24	3	3	7.5771	2.89602	0.382207	-1.38757	0.052213	0.761906
C_0025	Pro	24	3	3	192.751	72.289	0.375037	-1.41489	0.15624	0.761906
C_0027	Betaine	24	3	2	102.953	34.0223	0.330464	-1.59744	0.110241	0.761906
C_0028	Val	24	0	0						1
C_0029	Homoserine	24	0	0						1
C_0030	Thr	24	3	3	76.2762	29.9572	0.392746	-1.34833	0.139634	0.761906
C_0031	Betaine aldehyde_+H2O	24	0	0						1
C_0033	Cys	24	3	3	40.4322	12.9157	0.31944	-1.64638	0.0893846	0.761906
C_0036	Thymine	24	0	0						1
C_0039	Hydroxyproline	24	3	3	267.479	63.3594	0.236876	-2.0778	0.105239	0.761906
C_0040	Creatine	24	3	3	376.89	161.222	0.427769	-1.2251	0.156851	0.761906
C_0042	Ile	24	3	1	4.78427	4.25394	0.889152	-0.169498		1
C_0043	Leu	24	3	3	7.24368	4.38969	0.606002	-0.722605	0.0798262	0.761906
C_0044	Asn	24	3	3	247.04	57.7328	0.233698	-2.09728	0.128664	0.761906
C_0045	Ornithine	24	3	3	3.58294	2.26319	0.631659	-0.662783	0.0513836	0.761906
C_0047	Asp	24	3	3	11.5116	4.95059	0.430051	-1.21742	0.25172	0.839067
C_0048	Adenine	24	0	0						1
C_0049	Hypoxanthine	24	0	0						1
C_0050	Anthranilic acid	24	0	0						1
C_0051	Tyramine	24	1	0	1.03978					1
C_0056	Spermidine	24	0	0						1
C_0057	Gln	24	2	2	5.80672	4.42496	0.76204	-0.392061	0.521203	1
C_0058	Lys	24	3	3	29.9946	11.179	0.3727	-1.42391	0.0853607	0.761906
C_0059	Glu	24	3	3	148.574	35.5756	0.239446	-2.06223	0.143281	0.761906
C_0060	Met	24	3	3	5.82515	2.36384	0.4058	-1.30116	0.0835819	0.761906
C_0062	Guanine	24	0	0						1
C_0063	His	24	3	3	13.2802	4.60682	0.346895	-1.52743	0.107407	0.761906
C_0067	Phe	24	3	3	5.04996	3.35866	0.665086	-0.588387	0.208544	0.761906
C_0069	Arg	24	3	3	181.276	44.7773	0.247012	-2.01735	0.0697228	0.761906
C_0071	Citrulline	24	1	0	3.12859					1
C_0072	Tyr	24	3	3	6.19107	4.22305	0.682119	-0.551904	0.20555	0.761906
C_0077	Spermine	24	0	0						1
C_0079	Trp	24	1	0	1.39474					1
C_0081	Carnosine	24	0	0						1
C_0084	Thymidine	24	0	0						1
C_0085	Cytidine	24	0	0						1
C_0086	Uridine	24	0	0						1
C_0088	Adenosine	24	0	0						1
C_0089	Inosine	24	0	0						1
C_0092	Guanosine	24	0	0						1
C_0094	Glutathione (GSSG)_divalent	24	2	0	1.06983					1
C_0095	Glutathione (GSH)	24	3	3	109.439	31.275	0.285776	-1.80704	0.203142	0.761906
C_0096	S-Adenosylmethionine	24	2	1	2.95376	1.71897	0.58196	-0.781009		1

## Sheet: S3c_MCL
ID	Metabolite	Time_h	mean_ctrl	mean_inf	ratio_TvsC	MCL (1 - ratio)
A_0001	Sedoheptulose 7-phosphate	2
A_0002	Glyoxylic acid	2
A_0004	Glycolic acid	2
A_0005	Pyruvic acid	2
A_0007	Lactic acid	2	2406.03	2659.96	1.10554	-0.10554
A_0009	3-Hydroxybutyric acid	2		10.3376
A_0010	2-Hydroxybutyric acid	2
A_0011	Fumaric acid	2
A_0012	2-Oxoisovaleric acid	2
A_0014	Succinic acid	2	25.414	22.2201	0.874326	0.125674
A_0023	Malic acid	2	18.9916	20.8653	1.09866	-0.0986636
A_0028	2-Oxoglutaric acid	2	14.6117	13.0788	0.89509	0.10491
A_0033	Phosphoenolpyruvic acid	2
A_0035	Dihydroxyacetone phosphate	2	6.56971	8.332	1.26824	-0.268245
A_0036	Glyceraldehyde 3-phosphate	2
A_0038	Glycerol 3-phosphate	2	27.1804	27.7537	1.02109	-0.0210912
A_0040	cis-Aconitic acid	2	4.81591	3.60997	0.749593	0.250407
A_0041	2-Phosphoglyceric acid	2
A_0042	3-Phosphoglyceric acid	2
A_0043	Citric acid	2	103.733	89.5154	0.862939	0.137061
A_0044	Isocitric acid	2
A_0046	Gluconic acid	2	4.77211	5.1323	1.07548	-0.0754776
A_0047	Erythrose 4-phosphate	2
A_0051	Ribose 5-phosphate	2	6.02722	4.92588	0.817273	0.182727
A_0052	Ribulose 5-phosphate	2
A_0053	Fructose 6-phosphate	2
A_0054	Glucose 1-phosphate	2
A_0055	Glucose 6-phosphate	2	3.89433	6.17273	1.58506	-0.585057
A_0056	6-Phosphogluconic acid	2
A_0059	dTMP	2
A_0060	CMP	2
A_0061	UMP	2
A_0062	cAMP	2
A_0063	Fructose 1,6-diphosphate	2	9.08632	12.6594	1.39324	-0.393241
A_0064	cGMP	2
A_0065	AMP	2	4.36081	4.06174	0.931419	0.0685808
A_0066	IMP	2
A_0067	GMP	2
A_0069	CoA_divalent	2
A_0070	PRPP	2	20.9609	25.1236	1.19859	-0.198591
A_0071	dTDP	2
A_0072	CDP	2
A_0073	UDP	2	3.32858	3.18131	0.955757	0.0442431
A_0074	Acetyl CoA_divalent	2
A_0075	Malonyl CoA_divalent	2
A_0076	ADP	2	13.8425	10.1099	0.730349	0.269651
A_0077	GDP	2	3.37114
A_0078	dCTP	2
A_0079	dTTP	2
A_0080	CTP	2	14.2455	12.0876	0.848519	0.151481
A_0081	UTP	2	64.2878	52.2407	0.812607	0.187393
A_0082	dATP	2
A_0083	ATP	2	91.7198	71.8793	0.783683	0.216317
A_0084	GTP	2	32.2756	23.6614	0.733104	0.266896
A_0089	NAD+	2	26.7229	24.3378	0.910746	0.0892539
A_0091	NADP+	2
C_0004	Gly	2	532.797	508.208	0.953849	0.0461512
C_0008	Putrescine	2	7.40447	10.7988	1.45841	-0.458412
C_0009	Sarcosine	2
C_0010	Ala	2	130.888	148.434	1.13405	-0.134053
C_0011	β-Ala	2	94.6411	81.43	0.860408	0.139592
C_0016	GABA	2	12.0437	12.3614	1.02638	-0.0263788
C_0017	N,N-Dimethylglycine	2
C_0018	Choline	2	8.83831	7.51524	0.850303	0.149697
C_0019	Ser	2	65.2913	59.6496	0.913592	0.086408
C_0022	Cytosine	2
C_0023	Uracil	2
C_0024	Creatinine	2	3.76241	4.15906	1.10543	-0.105426
C_0025	Pro	2	111.322	116.49	1.04642	-0.046423
C_0027	Betaine	2	38.62	53.0705	1.37417	-0.37417
C_0028	Val	2		23.3946
C_0029	Homoserine	2
C_0030	Thr	2	81.2458	77.2743	0.951118	0.0488824
C_0031	Betaine aldehyde_+H2O	2
C_0033	Cys	2	23.9883	21.3901	0.891686	0.108314
C_0036	Thymine	2
C_0039	Hydroxyproline	2	138.824	122.558	0.882824	0.117176
C_0040	Creatine	2	297.677	256.202	0.860672	0.139328
C_0042	Ile	2	11.5558	14.5975	1.26322	-0.26322
C_0043	Leu	2	15.0735	18.7885	1.24646	-0.246461
C_0044	Asn	2	241.332	222.507	0.921996	0.0780044
C_0045	Ornithine	2	7.51834	2.50304	0.332924	0.667076
C_0047	Asp	2	16.1917	12.4292	0.76763	0.23237
C_0048	Adenine	2
C_0049	Hypoxanthine	2
C_0050	Anthranilic acid	2
C_0051	Tyramine	2	1.27763
C_0056	Spermidine	2
C_0057	Gln	2	3.27278	4.10864	1.2554	-0.255396
C_0058	Lys	2	18.5166	20.4585	1.10487	-0.104872
C_0059	Glu	2	217.936	174.591	0.80111	0.19889
C_0060	Met	2	5.66544	5.99698	1.05852	-0.0585207
C_0062	Guanine	2
C_0063	His	2	9.57123	10.5262	1.09977	-0.0997716
C_0067	Phe	2	6.74782	8.36498	1.23966	-0.239655
C_0069	Arg	2	73.4358	70.1341	0.95504	0.04496
C_0071	Citrulline	2	4.01652	1.75037	0.435793	0.564207
C_0072	Tyr	2	8.56769	8.28016	0.96644	0.0335599
C_0077	Spermine	2
C_0079	Trp	2	1.77383	1.6416	0.925456	0.0745442
C_0081	Carnosine	2
C_0084	Thymidine	2
C_0085	Cytidine	2
C_0086	Uridine	2
C_0088	Adenosine	2
C_0089	Inosine	2
C_0092	Guanosine	2
C_0094	Glutathione (GSSG)_divalent	2	1.70258	1.7991	1.05669	-0.056686
C_0095	Glutathione (GSH)	2	162.33	134.086	0.82601	0.17399
C_0096	S-Adenosylmethionine	2	3.69666	2.76515	0.748013	0.251987
A_0001	Sedoheptulose 7-phosphate	12
A_0002	Glyoxylic acid	12
A_0004	Glycolic acid	12
A_0005	Pyruvic acid	12
A_0007	Lactic acid	12	2443.99	2505.19	1.02504	-0.0250434
A_0009	3-Hydroxybutyric acid	12
A_0010	2-Hydroxybutyric acid	12
A_0011	Fumaric acid	12
A_0012	2-Oxoisovaleric acid	12
A_0014	Succinic acid	12	21.3323	27.64	1.29568	-0.295684
A_0023	Malic acid	12	21.0866	13.876	0.658049	0.341951
A_0028	2-Oxoglutaric acid	12	15.8063	10.6426	0.673312	0.326688
A_0033	Phosphoenolpyruvic acid	12
A_0035	Dihydroxyacetone phosphate	12	14.5005	14.2856	0.985176	0.0148237
A_0036	Glyceraldehyde 3-phosphate	12
A_0038	Glycerol 3-phosphate	12	43.4475	31.1281	0.716454	0.283546
A_0040	cis-Aconitic acid	12	6.55798
A_0041	2-Phosphoglyceric acid	12
A_0042	3-Phosphoglyceric acid	12
A_0043	Citric acid	12	122.88	70.5326	0.573994	0.426006
A_0044	Isocitric acid	12
A_0046	Gluconic acid	12	7.14226	6.22214	0.871174	0.128826
A_0047	Erythrose 4-phosphate	12
A_0051	Ribose 5-phosphate	12	3.33254	4.89889	1.47002	-0.470017
A_0052	Ribulose 5-phosphate	12
A_0053	Fructose 6-phosphate	12
A_0054	Glucose 1-phosphate	12
A_0055	Glucose 6-phosphate	12	4.68301	2.79914	0.597723	0.402277
A_0056	6-Phosphogluconic acid	12
A_0059	dTMP	12
A_0060	CMP	12
A_0061	UMP	12
A_0062	cAMP	12
A_0063	Fructose 1,6-diphosphate	12	11.1584	12.1765	1.09124	-0.0912431
A_0064	cGMP	12
A_0065	AMP	12	5.08709	3.71826	0.730921	0.269079
A_0066	IMP	12
A_0067	GMP	12
A_0069	CoA_divalent	12
A_0070	PRPP	12	22.4083	12.2682	0.547488	0.452512
A_0071	dTDP	12
A_0072	CDP	12
A_0073	UDP	12	4.75129
A_0074	Acetyl CoA_divalent	12
A_0075	Malonyl CoA_divalent	12
A_0076	ADP	12	17.856	10.1226	0.566901	0.433099
A_0077	GDP	12	5.21147
A_0078	dCTP	12
A_0079	dTTP	12
A_0080	CTP	12	15.1054	9.82229	0.650248	0.349752
A_0081	UTP	12	71.1556	42.2378	0.593597	0.406403
A_0082	dATP	12
A_0083	ATP	12	119.983	63.7297	0.531158	0.468842
A_0084	GTP	12	44.8907	24.3408	0.542223	0.457777
A_0089	NAD+	12	37.4359	21.0261	0.561655	0.438345
A_0091	NADP+	12
C_0004	Gly	12	578.849	344.116	0.594483	0.405517
C_0008	Putrescine	12	4.47726	6.14723	1.37299	-0.37299
C_0009	Sarcosine	12
C_0010	Ala	12	124.508	94.0047	0.755007	0.244993
C_0011	β-Ala	12	142.255	84.9291	0.59702	0.40298
C_0016	GABA	12	21.3621	12.6616	0.592713	0.407287
C_0017	N,N-Dimethylglycine	12
C_0018	Choline	12	8.76318	6.88406	0.785567	0.214433
C_0019	Ser	12	17.6898	12.5919	0.711819	0.288181
C_0022	Cytosine	12
C_0023	Uracil	12
C_0024	Creatinine	12	7.3195	4.74856	0.648755	0.351245
C_0025	Pro	12	129.116	99.8392	0.773254	0.226746
C_0027	Betaine	12	78.533	46.9828	0.598255	0.401745
C_0028	Val	12
C_0029	Homoserine	12
C_0030	Thr	12	82.5836	56.9887	0.690073	0.309927
C_0031	Betaine aldehyde_+H2O	12
C_0033	Cys	12	45.7134	30.956	0.677176	0.322824
C_0036	Thymine	12
C_0039	Hydroxyproline	12	204.273	111.898	0.547788	0.452212
C_0040	Creatine	12	413.504	251.139	0.607344	0.392656
C_0042	Ile	12	5.99086	5.39963	0.901311	0.0986887
C_0043	Leu	12	8.01302	7.08547	0.884245	0.115755
C_0044	Asn	12	287.037	162.923	0.567604	0.432396
C_0045	Ornithine	12	1.22771	1.67958	1.36805	-0.368054
C_0047	Asp	12	14.7716	7.11013	0.481337	0.518663
C_0048	Adenine	12
C_0049	Hypoxanthine	12
C_0050	Anthranilic acid	12
C_0051	Tyramine	12	1.29882
C_0056	Spermidine	12
C_0057	Gln	12	4.86795	2.61077	0.536317	0.463683
C_0058	Lys	12	20.7228	14.2514	0.687716	0.312284
C_0059	Glu	12	266.041	134.053	0.503881	0.496119
C_0060	Met	12	4.86352	3.59629	0.739441	0.260559
C_0062	Guanine	12
C_0063	His	12	10.1058	7.27809	0.720192	0.279808
C_0067	Phe	12	5.17688	4.92604	0.951547	0.0484527
C_0069	Arg	12	107.132	63.928	0.596719	0.403281
C_0071	Citrulline	12	1.53896
C_0072	Tyr	12	7.21172	5.99581	0.831398	0.168602
C_0077	Spermine	12
C_0079	Trp	12	1.21015
C_0081	Carnosine	12
C_0084	Thymidine	12
C_0085	Cytidine	12		1.57387
C_0086	Uridine	12
C_0088	Adenosine	12
C_0089	Inosine	12
C_0092	Guanosine	12
C_0094	Glutathione (GSSG)_divalent	12	1.7389	0.929525	0.534547	0.465453
C_0095	Glutathione (GSH)	12	228.837	113.575	0.496313	0.503687
C_0096	S-Adenosylmethionine	12	3.16342	2.11443	0.668399	0.331601
A_0001	Sedoheptulose 7-phosphate	24
A_0002	Glyoxylic acid	24
A_0004	Glycolic acid	24
A_0005	Pyruvic acid	24
A_0007	Lactic acid	24	2898.14	2853.44	0.984573	0.0154266
A_0009	3-Hydroxybutyric acid	24
A_0010	2-Hydroxybutyric acid	24
A_0011	Fumaric acid	24
A_0012	2-Oxoisovaleric acid	24
A_0014	Succinic acid	24	19.6185	23.7078	1.20845	-0.208445
A_0023	Malic acid	24	15.3793	6.51717	0.423763	0.576237
A_0028	2-Oxoglutaric acid	24
A_0033	Phosphoenolpyruvic acid	24
A_0035	Dihydroxyacetone phosphate	24	9.93546	19.8581	1.99871	-0.998707
A_0036	Glyceraldehyde 3-phosphate	24
A_0038	Glycerol 3-phosphate	24	40.5452	18.9918	0.468411	0.531589
A_0040	cis-Aconitic acid	24	7.67148
A_0041	2-Phosphoglyceric acid	24
A_0042	3-Phosphoglyceric acid	24
A_0043	Citric acid	24	104.698	27.5075	0.262732	0.737268
A_0044	Isocitric acid	24
A_0046	Gluconic acid	24	6.38176	5.30303	0.830967	0.169033
A_0047	Erythrose 4-phosphate	24
A_0051	Ribose 5-phosphate	24
A_0052	Ribulose 5-phosphate	24
A_0053	Fructose 6-phosphate	24
A_0054	Glucose 1-phosphate	24
A_0055	Glucose 6-phosphate	24
A_0056	6-Phosphogluconic acid	24
A_0059	dTMP	24
A_0060	CMP	24
A_0061	UMP	24
A_0062	cAMP	24
A_0063	Fructose 1,6-diphosphate	24	7.40769	14.3608	1.93863	-0.938632
A_0064	cGMP	24
A_0065	AMP	24	4.87992
A_0066	IMP	24
A_0067	GMP	24
A_0069	CoA_divalent	24
A_0070	PRPP	24
A_0071	dTDP	24
A_0072	CDP	24
A_0073	UDP	24	5.05684
A_0074	Acetyl CoA_divalent	24
A_0075	Malonyl CoA_divalent	24
A_0076	ADP	24	17.3981	5.64724	0.324589	0.675411
A_0077	GDP	24	4.57784
A_0078	dCTP	24
A_0079	dTTP	24
A_0080	CTP	24	11.6125	5.84323	0.503184	0.496816
A_0081	UTP	24	38.3715	15.7121	0.409473	0.590527
A_0082	dATP	24
A_0083	ATP	24	97.7887	30.618	0.313103	0.686897
A_0084	GTP	24	34.7305	10.8791	0.313242	0.686758
A_0089	NAD+	24	27.8018	9.1217	0.328097	0.671903
A_0091	NADP+	24
C_0004	Gly	24	564.047	166.567	0.295306	0.704694
C_0008	Putrescine	24
C_0009	Sarcosine	24
C_0010	Ala	24	100.975	35.2906	0.349499	0.650501
C_0011	β-Ala	24	156.37	61.8538	0.395561	0.604439
C_0016	GABA	24	24.8039	11.8022	0.47582	0.52418
C_0017	N,N-Dimethylglycine	24
C_0018	Choline	24	7.72366	2.31366	0.299555	0.700445
C_0019	Ser	24	20.283	13.303	0.655869	0.344131
C_0022	Cytosine	24
C_0023	Uracil	24
C_0024	Creatinine	24	7.5771	2.89602	0.382207	0.617793
C_0025	Pro	24	192.751	72.289	0.375037	0.624963
C_0027	Betaine	24	102.953	34.0223	0.330464	0.669536
C_0028	Val	24
C_0029	Homoserine	24
C_0030	Thr	24	76.2762	29.9572	0.392746	0.607254
C_0031	Betaine aldehyde_+H2O	24
C_0033	Cys	24	40.4322	12.9157	0.31944	0.68056
C_0036	Thymine	24
C_0039	Hydroxyproline	24	267.479	63.3594	0.236876	0.763124
C_0040	Creatine	24	376.89	161.222	0.427769	0.572231
C_0042	Ile	24	4.78427	4.25394	0.889152	0.110848
C_0043	Leu	24	7.24368	4.38969	0.606002	0.393998
C_0044	Asn	24	247.04	57.7328	0.233698	0.766302
C_0045	Ornithine	24	3.58294	2.26319	0.631659	0.368341
C_0047	Asp	24	11.5116	4.95059	0.430051	0.569949
C_0048	Adenine	24
C_0049	Hypoxanthine	24
C_0050	Anthranilic acid	24
C_0051	Tyramine	24	1.03978
C_0056	Spermidine	24
C_0057	Gln	24	5.80672	4.42496	0.76204	0.23796
C_0058	Lys	24	29.9946	11.179	0.3727	0.6273
C_0059	Glu	24	148.574	35.5756	0.239446	0.760554
C_0060	Met	24	5.82515	2.36384	0.4058	0.5942
C_0062	Guanine	24
C_0063	His	24	13.2802	4.60682	0.346895	0.653105
C_0067	Phe	24	5.04996	3.35866	0.665086	0.334914
C_0069	Arg	24	181.276	44.7773	0.247012	0.752988
C_0071	Citrulline	24	3.12859
C_0072	Tyr	24	6.19107	4.22305	0.682119	0.317881
C_0077	Spermine	24
C_0079	Trp	24	1.39474
C_0081	Carnosine	24
C_0084	Thymidine	24
C_0085	Cytidine	24
C_0086	Uridine	24
C_0088	Adenosine	24
C_0089	Inosine	24
C_0092	Guanosine	24
C_0094	Glutathione (GSSG)_divalent	24	1.06983
C_0095	Glutathione (GSH)	24	109.439	31.275	0.285776	0.714224
C_0096	S-Adenosylmethionine	24	2.95376	1.71897	0.58196	0.41804

## Sheet: README
S3_master — Raw (S3a) + Stats/FDR (S3b) + MCL (S3c)
• Units: pmol/10^6 cells (standardized); N.D./N.A.→NaN.
• Stats: Welch t-test per timepoint (Infected vs Control) + BH-FDR (q_value_BH).
• MCL: 1 − (mean_Infected / mean_Control) per metabolite/time (upper-bound sensitivity).
