# Supplementary material for: Targeted metabolomic profiling of RAW 264.7 cells infected with Brucella canis identifies time-dependent metabolic changes
Source: PLoS One. 2026 Jul 16;21(7):e0353470. doi: 10.1371/journal.pone.0353470 (PMC13375135; doi:10.1371/journal.pone.0353470)
Supplement: S4 Table — Per-sample principal-component scores and loadings, eigenvalues, and variance explained (including cumulative percentages) corresponding to Fig 1. (XLSX) [file pone.0353470.s004.xlsx]

## Sheet: PCA_Scores
Sample	PC1	PC2	PC3	PC4	PC5	PC6	PC7	PC8	PC9	PC10	PC11	PC12	PC13	PC14	PC15	PC16	PC17	PC18	PC19	PC20	PC21	Group	Time_h	Sample_ID
0h-Control|1	-6.65887	-5.59372	4.62858	-0.610185	0.403281	-0.777641	0.59273	-0.827433	-0.0435145	-0.416884	-0.164601	0.0295794	-0.307072	0.106478	-0.049238	0.0269223	-0.0490746	0.0334593	0.0595536	0.000714834	-1.55591e-15	Control	0	1
2h-Control|4-1	-2.36221	-2.7081	-2.33393	-0.714832	-1.09217	-2.06767	-0.0342628	-0.184072	-0.0730411	0.702388	0.256258	-0.158383	0.0553257	-0.252293	0.306152	0.112498	0.121763	0.256678	-0.0912155	-0.0809096	-1.55591e-15	Control	2	4-1
2h-Treatment|5-1	-2.99389	-2.5468	-2.04761	1.21168	-0.263157	1.91464	0.85275	0.711311	0.350698	-0.342884	-0.0149169	0.183849	-0.327414	-0.490784	-0.292284	0.18219	0.0856686	0.148098	0.0829712	-0.045857	-1.55591e-15	Infected	2	5-1
12h-Control|6-1	0.257882	2.57062	-0.182653	-1.3682	1.06496	0.558948	-0.285625	-0.914245	-0.289526	-0.130378	-0.123535	0.256725	0.131761	-0.106387	0.208824	0.444719	0.367859	-0.0359936	0.118223	0.128526	-1.55591e-15	Control	12	6-1
12h-Treatment|7-1	2.02832	1.63093	-0.29706	-0.607188	1.6233	0.528992	-0.404994	-0.00620795	-0.0943568	0.457326	-0.766646	0.0503945	-0.640746	0.2864	-0.0881252	-0.0689248	0.0189668	0.179602	-0.283329	0.00168463	-1.55591e-15	Infected	12	7-1
24h-Control|8-1	1.17666	3.04218	0.681564	0.23835	-2.09023	-0.229092	-0.916982	-0.731012	0.897641	-0.552782	0.151688	0.698266	-0.365674	-0.237691	0.106946	-0.0676539	-0.0333417	-0.119708	-0.101438	-0.0771095	-1.55591e-15	Control	24	8-1
24h-Treatment|9-1	6.60101	1.84631	1.00039	1.22332	1.07343	-0.612922	1.29904	-0.0455597	0.19411	-0.304958	0.775931	0.228007	0.315173	0.111403	-0.121048	0.230869	-0.200986	0.139046	-0.188211	0.0510242	-1.55591e-15	Infected	24	9-1
2	3.51519	-2.63824	1.10589	-0.406927	-0.272287	1.74802	-0.572451	-0.221819	0.16192	0.93007	0.210945	0.582764	0.515563	0.417949	-0.0353596	-0.0667577	0.0227255	0.0631083	0.0813182	-0.122991	-1.55591e-15	Control	0	2
3	1.88895	-2.84193	1.69965	-0.983931	-0.235114	1.41339	-1.1269	0.798128	0.146784	-0.197177	0.214413	-0.668584	0.184858	-0.344702	0.279684	0.0434432	-0.108595	-0.0680743	-0.193777	0.0963137	-1.55591e-15	Control	0	3
4-2	1.54556	-1.51125	-0.231951	2.45601	2.01619	-1.54405	-1.34623	1.00152	0.239398	-0.355539	-0.505822	0.333351	0.235506	-0.0405408	0.0861302	0.0489012	-0.033775	-0.0393139	0.115157	-0.0370116	-1.55591e-15	Control	0	4-2
4-3	-3.37384	-1.85416	-2.36505	-0.242478	-0.96405	-0.330583	-0.466719	0.655791	-0.00348788	-0.358218	0.568753	-0.0335346	-0.312323	0.839939	-0.108786	0.106296	0.0895657	-0.137898	-0.00438404	0.0889582	-1.55591e-15	Control	0	4-3
5-2	0.121525	-2.14781	-2.1882	0.34718	-1.07182	-0.00235561	0.725141	-0.458391	-0.121041	0.181533	-0.621893	0.485659	0.277944	-0.0844499	0.0678546	-0.249235	-0.232774	-0.0493769	-0.00985121	0.229713	-1.55591e-15	Control	0	5-2
5-3	1.51352	-1.58376	-0.760746	2.96158	0.611184	0.243179	0.349879	-0.970784	-0.666647	0.267769	0.172001	-0.385332	-0.027787	-0.119998	-0.0485133	-0.113327	0.211655	-0.319571	-0.131873	-0.0778298	-1.55591e-15	Control	0	5-3
6-2	-7.10517	1.73806	-1.23304	-2.03971	1.03029	0.306232	1.09436	0.31956	0.255192	-0.79439	-0.203833	-0.0222928	0.485498	0.141178	0.204445	-0.237572	0.0771193	-0.0733951	-0.0918464	-0.133656	-1.55591e-15	Control	0	6-2
6-3	-5.37366	1.52586	-0.87642	-1.63675	1.28828	-0.474818	-1.17599	-0.462275	-0.189768	0.155012	0.550574	-0.0708671	0.132452	-0.353954	-0.55643	-0.219406	-0.121765	0.0155566	0.0500039	0.0389974	-1.55591e-15	Control	0	6-3
7-2	2.57247	0.984257	-1.01352	-1.06021	-0.470101	-0.24431	0.290856	-0.379876	0.541333	0.35731	-0.547805	-0.635637	0.0255707	0.0903328	-0.158187	0.377219	-0.359594	-0.18106	0.0986097	-0.0945402	-1.55591e-15	Control	0	7-2
7-3	2.45524	1.50948	-0.750525	0.239747	1.20197	0.588448	0.276419	-0.16056	-0.233904	0.058705	0.532546	-0.176481	-0.533167	0.0312214	0.489194	-0.224194	-0.249203	0.0594982	0.255438	-0.0102731	-1.55591e-15	Control	0	7-3
8-2	-11.6194	4.84354	2.30081	1.68809	-0.981466	0.116064	0.218529	0.885322	-0.493786	0.807364	-0.0361231	0.0752467	0.0505801	-0.00495612	0.0711366	0.101567	-0.0725927	-0.0359477	-0.00437237	0.0213986	-1.55591e-15	Control	0	8-2
8-3	1.23685	2.35965	0.621503	1.85918	-1.28882	0.149592	-0.346406	-0.562213	0.424085	-0.475397	-0.271937	-0.821463	0.27498	0.242212	-0.102116	-0.191854	0.178719	0.273516	0.10241	0.0429846	-1.55591e-15	Control	0	8-3
9-2	7.01237	0.642968	1.62136	-1.34494	-0.0513584	-0.979772	0.987325	0.993365	0.724773	0.631759	0.0366761	-0.0718833	-0.17417	-0.162284	-0.125155	-0.221123	0.312537	-0.13953	0.0938636	0.05939	-1.55591e-15	Control	0	9-2
9-3	7.56145	0.731928	0.620945	-1.20978	-1.53231	-0.304296	-0.0104579	0.55945	-1.72686	-0.620629	-0.212672	0.120616	0.00314129	-0.0690732	-0.135125	-0.0145767	-0.0248782	0.0313057	0.0427494	-0.079526	-1.55591e-15	Control	0	9-3

## Sheet: Explained_Variance
PC	Explained_Variance_Ratio
PC1	0.593647
PC2	0.166869
PC3	0.0754375
PC4	0.0498262
PC5	0.0334042
PC6	0.023732
PC7	0.0150174
PC8	0.0109428
PC9	0.00751306
PC10	0.00640132
PC11	0.00432177
PC12	0.00386482
PC13	0.00255403
PC14	0.00218054
PC15	0.00128736
PC16	0.000994176
PC17	0.000837385
PC18	0.000535498
PC19	0.000425874
PC20	0.000208523
PC21	6.35473e-32

## Sheet: Top10_Loadings
Metabolite_ID	PC1	PC2	PC3	PC4	PC5	PC6	PC7	PC8	PC9	PC10
10	-0.185942	0.102783	-0.0117786	-0.0701071	-0.0463645	-0.147515	-0.183857	-0.135072	0.188393	-0.0770228
11	-0.166133	-0.135091	-0.223769	0.10703	0.0474406	0.10461	0.0171069	-0.125755	0.0830877	-0.172685
14	-0.150045	0.198025	0.14346	0.156415	-0.231488	-0.0036424	-0.119355	-0.0510362	0.0805741	0.11298
15	-0.195772	0.0293235	-0.14266	0.0176248	0.0117237	0.0287297	-0.0739581	0.0296257	-0.0445893	0.080298
16	-0.177796	-0.121674	0.0141422	0.0693351	0.161056	-0.232142	-0.0233492	0.055598	0.015734	0.014149
17	-0.200067	0.0361428	-0.0224655	-0.0967693	0.0385374	-0.0619016	0.0465314	0.116187	-0.0247577	0.0868688
18	-0.152619	0.1285	0.270999	0.0491936	-0.127813	0.142442	0.0235673	-0.117958	-0.39345	-0.150883
24	-0.184439	-0.0891374	0.0192553	-0.0105147	0.0690938	-0.0765151	-0.0983738	-0.138067	-0.148612	0.533274
26	-0.199287	-0.0555588	0.00877997	-0.0442731	0.0452579	0.00755873	-0.132006	-0.129605	0.115999	-0.127383
30	-0.198225	0.0556462	0.0778018	-0.104404	0.0259621	0.00311172	0.00548739	0.0220945	0.0768357	-0.0583039
31	-0.155759	0.145656	0.182321	-0.0401268	0.00822987	-0.0284935	-0.0152814	-0.575284	0.00152107	0.00855835
32	-0.173855	-0.107995	0.0321283	-0.197376	-0.0627449	-0.121207	0.116721	0.167726	-0.472047	-0.10501
33	-0.141309	0.246453	-0.125145	-0.0650404	0.103877	0.0576701	0.00882978	0.0408819	0.197603	-0.140053
38	0.0184232	-0.0740929	0.431683	-0.264713	0.29847	0.020563	0.312417	0.331111	0.254849	0.102403
43	-0.0176911	-0.227832	0.39059	-0.166296	-0.0404612	0.208828	0.028475	-0.197462	0.36833	-0.140215
46	-0.165935	0.10444	0.270834	-0.0776355	-0.092424	0.0731601	0.105165	0.0178326	-0.0270975	0.0731279
49	-0.18609	-0.0844614	-0.11802	-0.144103	0.148146	-0.0110384	-0.0955549	-0.0824658	-0.0176966	-0.0465347
50	-0.063444	0.169416	0.212974	0.056874	0.490129	0.385679	-0.299389	0.0792828	-0.278414	-0.132083
53	-0.181698	-0.0609242	-0.118975	-0.213995	0.176815	-0.0177391	-0.0241504	-0.0933204	0.00134244	-0.0357844
55	-0.202079	-0.00903272	-0.0667404	0.0534535	-0.0421858	0.023315	-0.00564209	0.0395054	0.0248119	0.0524308
57	-0.169437	0.191529	-0.0417737	-0.0642661	0.0608938	0.0708104	0.153166	0.147713	0.00718336	-0.0427555
61	-0.19764	0.0481992	-0.00454995	-0.127235	0.101672	-0.0464232	-0.0506323	0.0557761	0.0341199	-0.00905055
64	-0.187858	0.0309289	0.0165334	0.179786	-0.19146	0.0136127	0.162031	-0.000633616	0.00758917	0.0157547
66	-0.173732	0.184463	0.027527	0.0717782	-0.149709	0.026531	-0.0691682	0.0934352	0.0280592	0.045063
68	-0.0313413	-0.356799	0.142335	8.77495e-05	-0.085322	0.124123	0.112531	0.0259027	-0.211853	0.116775
72	-0.0174921	0.150327	0.0810691	0.431346	0.298049	-0.340928	0.547398	-0.157699	-0.0627891	-0.219055
73	-0.0749163	-0.336956	0.0317452	0.109227	-0.0452661	0.239551	-0.0179049	-0.102626	0.0361466	0.132832
74	-0.171443	0.00149651	0.236604	0.196711	-0.147737	0.0741069	0.00530991	-0.109836	0.0826386	-0.0948089
75	-0.177106	-0.113735	-0.188385	-0.0354362	0.0436267	0.113245	0.0589234	-0.0757984	0.0273532	-0.236433
77	-0.162327	-0.0768839	-0.112959	0.185348	-0.191072	0.254542	0.050757	0.32882	0.179189	-0.303975
79	-0.197213	0.0389912	-0.0934378	-0.100224	0.0852889	0.00579265	0.0523837	0.0587876	-0.0398579	-0.0485061
81	-0.0446229	-0.126078	0.258758	0.347676	0.176876	-0.391944	-0.526443	0.24494	0.101709	-0.0867699
82	-0.105158	-0.229737	-0.116567	0.333546	0.14235	0.211675	0.105371	0.0542231	0.148253	0.206571
84	-0.169706	0.152429	0.0519118	0.151506	-0.200349	0.0387666	0.0726533	0.203534	0.0131864	0.245387
90	-0.116214	-0.177657	0.0762817	-0.249884	-0.308012	-0.397412	-0.00222729	0.0643869	0.0510859	-0.185684
93	-0.063434	-0.340592	0.115468	0.101191	-0.0834857	-0.027951	-0.0303325	0.0542087	-0.265663	-0.255467
97	-0.197656	-0.0331	-0.125656	0.0592189	-0.0123014	0.0101098	-0.00456304	0.0452008	-0.0529055	0.0448141
101	-0.153246	-0.223433	-0.0116228	0.102432	0.150809	-0.139485	0.123282	-0.141796	0.0797435	0.182628
107	-0.181132	-0.103749	-0.132833	-0.159901	0.1546	-0.0737587	0.0571452	0.0258184	0.00270006	0.0549193
109	-0.181645	0.15411	0.0925357	-0.0248753	-0.0472122	-0.0267311	0.0394498	0.170789	0.045034	0.170391

## Sheet: Sample_Annotation
Sample	Group	Time_h	Sample_ID
0h-Control|1	Control	0	1
2h-Control|4-1	Control	2	4-1
2h-Treatment|5-1	Infected	2	5-1
12h-Control|6-1	Control	12	6-1
12h-Treatment|7-1	Infected	12	7-1
24h-Control|8-1	Control	24	8-1
24h-Treatment|9-1	Infected	24	9-1
2	Control	0	2
3	Control	0	3
4-2	Control	0	4-2
4-3	Control	0	4-3
5-2	Control	0	5-2
5-3	Control	0	5-3
6-2	Control	0	6-2
6-3	Control	0	6-3
7-2	Control	0	7-2
7-3	Control	0	7-3
8-2	Control	0	8-2
8-3	Control	0	8-3
9-2	Control	0	9-2
9-3	Control	0	9-3

## Sheet: README
S4 — PCA Expanded
-----------------
• PCA was recomputed from S3a_Wide_Raw after z-scoring each metabolite (row-wise standardization).
• 'PCA_Scores': sample-by-PC scores (samples as rows), with Group/Time annotations.
• 'Explained_Variance': variance ratios per principal component.
• 'Top10_Loadings': first 10 PC loadings per metabolite (scaled). Full loadings available upon request.
• This supplements the original 'PCA Score' table by adding explicit variance percentages and loadings.
