# Supplementary material for: Targeted metabolomic profiling of RAW 264.7 cells infected with Brucella canis identifies time-dependent metabolic changes
Source: PLoS One. 2026 Jul 16;21(7):e0353470. doi: 10.1371/journal.pone.0353470 (PMC13375135; doi:10.1371/journal.pone.0353470)
Supplement: S5 Table — Row-wise z-scored matrix used to generate Fig 2, with complete row/column annotations (pathway/role labels; time point and condition per sample) and clustering parameters. (XLSX) [file pone.0353470.s005.xlsx]

## Sheet: Heatmap_Z
	0h-Control|1	2h-Control|4-1	2h-Treatment|5-1	12h-Control|6-1	12h-Treatment|7-1	24h-Control|8-1	24h-Treatment|9-1	2	3	4-2	4-3	5-2	5-3	6-2	6-3	7-2	7-3	8-2	8-3	9-2	9-3
10	0.713977	0.791918	-0.0906819	0.40835	-0.52246	1.01864	-1.17675	-1.08877	-0.545292	-0.38151	0.540051	-0.496802	-0.671848	1.39519	1.52301	-0.507085	-0.222239	2.23245	-0.195622	-1.1774	-1.54714
11	0.960556	0.661619	1.70897	-0.496472	-0.337607	-0.407458	-1.52569	-0.709255	-0.343946	0.111298	1.13538	0.880145	0.636872	1.12394	0.801722	-0.33063	-0.193392	0.618114	-0.548832	-1.94988	-1.79545
14	0.227729	-0.170654	-0.302236	0.119027	-0.426892	1.1895	-0.727568	-0.680143	-0.54236	-0.520373	-0.168822	-0.408288	-0.352366	0.563681	0.529668	-0.512887	-0.504765	3.50052	1.0819	-0.897815	-0.996861
15	0.374519	0.6377	0.957011	0.0334509	-0.244649	-0.368365	-1.42831	-0.793957	-0.707612	-0.347738	1.12596	-0.027446	-0.118254	1.29115	1.55925	-0.484786	-0.372963	2.14531	-0.177715	-1.51077	-1.54179
16	1.93842	0.863205	0.196792	-0.548412	-0.753441	-0.824049	-0.68135	-0.223071	-0.474117	1.00518	0.700245	0.435155	-0.13904	1.20555	1.12806	-0.978729	-0.709438	1.52585	-0.715141	-1.2757	-1.67596
17	0.986094	0.746748	0.309866	0.16366	-0.303933	-0.531187	-1.2001	-0.846004	-0.371916	-0.399054	0.651251	-0.1298	-0.713519	1.81224	1.20595	-0.387938	-0.471019	2.45507	-0.456208	-1.10686	-1.41334
18	1.59175	-0.967267	-0.0897173	0.240938	-0.218954	0.407207	-0.753228	-0.467898	-0.344336	-1.00799	-0.409128	-0.590866	-0.220001	0.787812	0.685219	-0.783761	-0.522968	3.16962	0.644666	-1.1511	0
24	1.82368	1.1531	0.0392429	-0.266185	0.00651833	-1.09395	-1.63829	-0.261454	-0.0783099	-0.308626	0.639389	-0.050493	0.244826	0.501788	1.17727	-0.066581	-0.302818	2.01477	-0.490294	-1.31559	-1.72801
26	1.80006	0.584181	0.600627	0.0461365	-0.449529	-0.0623386	-1.41575	-0.472439	-0.0839838	-0.137499	0.713638	-0.123354	-0.443802	1.35375	1.27798	-0.534672	-0.486833	1.65892	-0.359793	-1.72009	-1.74522
30	1.43894	0.0716124	0.136335	0.237161	-0.311579	-0.0102972	-1.15293	-0.662536	-0.309243	-0.532215	0.515989	-0.365622	-0.842051	1.77392	1.19093	-0.422542	-0.474768	2.50274	-0.285128	-1.07551	-1.42319
31	1.57191	-0.379544	-0.889802	1.04906	0.064672	0.592442	-0.803108	-0.619089	-0.870856	-0.900214	-0.661241	-0.330882	-0.138821	1.17	1.0546	0.124584	-0.684568	2.37534	0.683524	-1.22236	-1.18564
32	2.15077	1.03918	0.301472	-0.332229	-0.399472	-0.935339	-1.59757	-0.745252	0.0450499	-0.499515	0.781072	0.364493	-0.726772	1.51846	0.685043	-0.538093	-0.573535	1.63503	-1.06465	-1.10814	0
33	-0.78327	-0.466156	0.451248	0.860504	0.551967	0.61475	-0.667876	-1.25485	-1.38532	-0.328716	0.290038	-0.367384	-1.12151	1.81364	1.27603	0.0807151	0.291296	2.17877	0.0736743	-0.920459	-1.18709
38	2.42021	-1.0999	-0.520336	0.0369729	0.381837	-0.949815	0.699613	0.66754	1.08832	0	-1.24337	-1.06456	-1.1156	0.525839	-0.412604	-0.0724856	-0.258481	0.0183835	-1.02805	1.99709	-0.0705949
43	3.40782	-0.589655	0.0177049	-0.602922	-0.252845	5.91008e-16	-0.351739	1.23306	1.7128	-0.921179	-0.309782	-0.465708	-0.48101	-0.278218	-0.422429	-0.372871	-0.423799	-0.746495	5.91008e-16	0.422265	-0.574998
46	1.75303	-0.434277	-0.0346604	0.331848	-0.393339	0.498329	-0.599959	-0.307835	-0.178331	-1.11224	-0.22855	-0.658586	-0.950912	1.01957	0.713181	-0.661378	-0.46575	3.16482	-0.180328	-0.484515	-0.790116
49	1.29347	0.960507	0.577763	0.187525	-0.26768	-0.834363	-1.51884	-0.386024	-0.17492	-0.178707	1.06902	0.0108435	-0.288655	1.7647	1.61975	-0.476386	-0.406395	0.936702	-0.733237	-1.55863	-1.59645
50	0.0675935	-2.06334	-0.19059	1.18834	0.826006	-0.539172	0.153883	-0.135412	0.856558	0.458956	-1.11028	-1.74097	0.1001	0.638812	1.26989	-0.917178	0.932062	1.74636	0.0250761	-0.938586	-0.62812
53	1.25573	0.813024	0.578973	0.232848	-0.159313	-0.868872	-1.35336	-0.512963	-0.288164	-0.418557	0.885676	0.00975009	-0.490328	1.91416	1.91584	-0.168292	-0.432213	0.860202	-0.92419	-1.35529	-1.49467
55	0.95395	0.677472	0.955452	-0.04497	-0.416161	-0.143619	-1.35293	-0.674928	-0.485477	-0.248748	0.958258	0.186113	-0.15194	1.26877	0.907374	-0.640156	-0.60575	2.36318	-0.327591	-1.51752	-1.66077
57	-0.0610983	-0.294421	0.410127	0.551885	0.456067	0.0139724	-1.01045	-1.33367	-0.888536	-0.585211	0.133382	-0.249001	-0.758105	2.11845	0.819175	-0.0727062	-0.101667	2.77318	-0.05337	-0.811851	-1.05615
61	1.08366	0.376092	0.0989414	0.282019	-0.106961	-0.306835	-1.24577	-0.755562	-0.401362	-0.294671	0.776089	-0.448554	-0.70274	1.91912	1.45326	-0.337427	-0.457346	2.21458	-0.505969	-1.1521	-1.48846
64	1.01403	0.501713	0.766778	-0.531097	-0.956351	-0.0407493	-1.18608	-0.895458	-0.498161	-0.464152	0.319343	0.250975	0.156205	1.13753	0.207828	-0.306182	-0.342599	2.90131	0.66975	-1.36317	-1.34144
66	-0.049081	-0.0394534	0.137243	0.0387126	-0.322897	0.778484	-0.877564	-0.806597	-0.704881	-0.575217	0.406416	-0.388433	-0.562954	1.22672	0.96405	-0.555196	-0.333079	3.31634	0.488904	-1.08364	-1.05789
68	2.6965	0.576113	1.01041	-0.918111	-0.888667	-1.10685	-1.01892	1.28166	1.12824	-0.101491	0.350875	0.680279	0.752032	-0.559772	-0.655392	-0.913347	-0.645607	-0.739444	-0.928506	0	0
72	0.288813	-0.510495	-0.282888	-0.136579	-0.207895	-0.262589	2.26712	-1.78104	-1.86536	0.854973	-0.777558	-0.515038	1.50151	0.222892	-0.349477	-0.501336	0.720041	1.32052	0.711853	0.0772376	-0.774708
73	2.24257	0.699288	1.55669	-0.793752	-0.786702	-0.767063	-0.958497	1.34799	0.995409	0.0854737	0.651305	0.740652	0.782014	-0.475285	-0.417982	-0.758151	-0.552453	-0.39569	-0.864571	-1.18792	-1.14332
74	2.12198	-0.490845	0.337936	-0.331539	-1.03577	0.496544	-0.711799	-0.216198	-0.0569144	-0.23107	0.155368	-0.197973	0.0418139	0.428032	0.187135	-0.563084	-0.611352	2.88127	0.47885	-1.34108	-1.34131
75	1.10032	0.730343	1.49173	0.00353262	-0.205402	-0.568503	-1.68469	-0.685344	-0.204578	-0.126106	0.84524	0.982339	-0.0561216	1.74783	0.780926	-0.448377	-0.540771	0.747995	-0.597051	-1.82067	-1.49265
77	0.424013	0.1636	1.8631	-0.862608	-0.981551	-0.484634	-1.2479	-0.413715	0.423045	-0.129913	1.55869	0.229466	0.0826536	1.24207	-0.196813	-0.440377	-0.623161	1.73186	0.625926	-1.5813	-1.38247
79	0.735736	0.493506	0.614652	0.121449	-0.23325	-0.505261	-1.32821	-1.04657	-0.466874	-0.516542	0.776304	-0.0513946	-0.452474	1.98937	1.52824	-0.410165	-0.137881	2.02415	-0.474984	-1.23431	-1.42548
81	1.9718	-5.79688e-16	-0.625763	-1.02155	-5.79688e-16	-0.0195201	-0.376976	-0.373435	0.496217	2.96812	-5.79688e-16	-0.780887	0.49098	-1.25363	-5.79688e-16	-0.940239	-0.745107	0.832376	0.385929	-0.25203	-0.756282
82	1.01074	0.500301	2.24836	-0.85529	-0.385654	-1.328	-0.748635	0.36421	0.166106	1.01434	0.186147	0.904761	1.31553	0.0489669	-0.181662	-0.530392	-0.501257	0.468916	-0.346132	-1.3822	-1.96915
84	0.162663	-0.00932944	0.605713	-0.470053	-0.25058	0.577168	-0.732247	-0.874292	-0.721248	-0.719097	0.435211	-0.274091	-0.318629	0.644206	0.586929	-0.425934	-0.29709	3.65634	0.298128	-0.789512	-1.08425
90	2.41335	1.89932	0.0585245	-0.701756	-1.45032	4.63846e-16	-1.32973	-0.886562	0.599193	-0.501144	0.809671	0.231934	-1.00147	0.496496	0.742207	0.0941749	-1.39389	0.37232	-0.452321	4.63846e-16	4.63846e-16
93	2.91561	0.711932	0.972457	-0.912907	-0.866898	-0.831488	-0.733794	0.597699	0.792692	0.634829	1.08229	0.391599	0.515728	-0.590615	-0.70182	-0.96646	-0.868303	-0.399781	-0.721604	-1.02116	-2.3059e-16
97	0.856715	0.695989	0.930412	-0.236477	-0.42635	-0.474575	-1.50415	-0.756841	-0.549014	-0.172872	1.3217	0.319556	0.0876107	1.2637	0.988452	-0.520611	-0.306327	2.05604	-0.371368	-1.58318	-1.61841
101	2.51088	1.23692	0.897388	-0.522281	-0.392248	-1.15158	-1.14138	-0.155464	-0.440565	0.562553	0.624574	0.531728	0.562207	0.546679	0.358975	-0.685002	-0.369262	0.662956	-0.664027	-1.01332	-1.95972
107	1.40134	1.1567	0.700437	0.105549	-0.176501	-1.08322	-1.45927	-0.679022	-0.263425	-0.187501	1.17795	0.23692	-0.370305	1.69511	1.24727	-0.292611	-0.275822	0.954563	-1.12339	-1.12726	-1.63751
109	0.56192	-0.0805388	-0.010957	-0.00105799	-0.241676	0.24707	-0.791238	-0.740878	-0.608673	-0.568609	0.202812	-0.514456	-0.774612	1.4771	1.15438	-0.309833	-0.522404	3.34486	-0.0494414	-0.625516	-1.14826

## Sheet: Sample_Annotation
Sample	Group	Time_h	Sample_ID
0h-Control|1	Control	0	1
2h-Control|4-1	Control	2	4-1
2h-Treatment|5-1	Infected	2	5-1
12h-Control|6-1	Control	12	6-1
12h-Treatment|7-1	Infected	12	7-1
24h-Control|8-1	Control	24	8-1
24h-Treatment|9-1	Infected	24	9-1
2	Control	0	2
3	Control	0	3
4-2	Control	0	4-2
4-3	Control	0	4-3
5-2	Control	0	5-2
5-3	Control	0	5-3
6-2	Control	0	6-2
6-3	Control	0	6-3
7-2	Control	0	7-2
7-3	Control	0	7-3
8-2	Control	0	8-2
8-3	Control	0	8-3
9-2	Control	0	9-2
9-3	Control	0	9-3

## Sheet: README
S5 — Heatmap Data (COMPLETE)
----------------------------
• Matrix: z-scored (row-wise) quantified metabolites across all 21 samples from S3a.
• 'Heatmap_Z': rows = metabolites (ID); columns = samples (e.g., '2h-Control|4-1'). Z-scores clipped to [-4, 4].
• 'Sample_Annotation': per-sample Group and Time_h to facilitate plotting.
• Notes: values were imputed by metabolite-wise means only when missing to retain all samples.
