# Supplementary material for: Targeted metabolomic profiling of RAW 264.7 cells infected with Brucella canis identifies time-dependent metabolic changes
Source: PLoS One. 2026 Jul 16;21(7):e0353470. doi: 10.1371/journal.pone.0353470 (PMC13375135; doi:10.1371/journal.pone.0353470)
Supplement: S6 Table — Per-metabolite Minimum Cell Loss (MCL) estimates computed directly from replicate-level values, providing the minimum fraction of cell-number difference required to fully account for the observed treatment/control ratios. Includes input summaries (group means, SD, n), computed MCL values, and notes on interpretation. General notes for all supplementary files. Concentrations are reported as pmol/106 cells. Missing or QC-excluded entries are indicated as NA/flagged. Numerical values underlying Figs 3–7 are included in S3 Table; PCA score tables are in S4 Table; heatmap matrices and annotations are in S5 Table. (XLSX) [file pone.0353470.s006.xlsx]

## Sheet: MCL
ID	Metabolite	Time_h	mean_ctrl	mean_inf	ratio_TvsC	MCL (1 - ratio)
A_0001	Sedoheptulose 7-phosphate	2
A_0002	Glyoxylic acid	2
A_0004	Glycolic acid	2
A_0005	Pyruvic acid	2
A_0007	Lactic acid	2	2406.03	2659.96	1.10554	-0.10554
A_0009	3-Hydroxybutyric acid	2		10.3376
A_0010	2-Hydroxybutyric acid	2
A_0011	Fumaric acid	2
A_0012	2-Oxoisovaleric acid	2
A_0014	Succinic acid	2	25.414	22.2201	0.874326	0.125674
A_0023	Malic acid	2	18.9916	20.8653	1.09866	-0.0986636
A_0028	2-Oxoglutaric acid	2	14.6117	13.0788	0.89509	0.10491
A_0033	Phosphoenolpyruvic acid	2
A_0035	Dihydroxyacetone phosphate	2	6.56971	8.332	1.26824	-0.268245
A_0036	Glyceraldehyde 3-phosphate	2
A_0038	Glycerol 3-phosphate	2	27.1804	27.7537	1.02109	-0.0210912
A_0040	cis-Aconitic acid	2	4.81591	3.60997	0.749593	0.250407
A_0041	2-Phosphoglyceric acid	2
A_0042	3-Phosphoglyceric acid	2
A_0043	Citric acid	2	103.733	89.5154	0.862939	0.137061
A_0044	Isocitric acid	2
A_0046	Gluconic acid	2	4.77211	5.1323	1.07548	-0.0754776
A_0047	Erythrose 4-phosphate	2
A_0051	Ribose 5-phosphate	2	6.02722	4.92588	0.817273	0.182727
A_0052	Ribulose 5-phosphate	2
A_0053	Fructose 6-phosphate	2
A_0054	Glucose 1-phosphate	2
A_0055	Glucose 6-phosphate	2	3.89433	6.17273	1.58506	-0.585057
A_0056	6-Phosphogluconic acid	2
A_0059	dTMP	2
A_0060	CMP	2
A_0061	UMP	2
A_0062	cAMP	2
A_0063	Fructose 1,6-diphosphate	2	9.08632	12.6594	1.39324	-0.393241
A_0064	cGMP	2
A_0065	AMP	2	4.36081	4.06174	0.931419	0.0685808
A_0066	IMP	2
A_0067	GMP	2
A_0069	CoA_divalent	2
A_0070	PRPP	2	20.9609	25.1236	1.19859	-0.198591
A_0071	dTDP	2
A_0072	CDP	2
A_0073	UDP	2	3.32858	3.18131	0.955757	0.0442431
A_0074	Acetyl CoA_divalent	2
A_0075	Malonyl CoA_divalent	2
A_0076	ADP	2	13.8425	10.1099	0.730349	0.269651
A_0077	GDP	2	3.37114
A_0078	dCTP	2
A_0079	dTTP	2
A_0080	CTP	2	14.2455	12.0876	0.848519	0.151481
A_0081	UTP	2	64.2878	52.2407	0.812607	0.187393
A_0082	dATP	2
A_0083	ATP	2	91.7198	71.8793	0.783683	0.216317
A_0084	GTP	2	32.2756	23.6614	0.733104	0.266896
A_0089	NAD+	2	26.7229	24.3378	0.910746	0.0892539
A_0091	NADP+	2
C_0004	Gly	2	532.797	508.208	0.953849	0.0461512
C_0008	Putrescine	2	7.40447	10.7988	1.45841	-0.458412
C_0009	Sarcosine	2
C_0010	Ala	2	130.888	148.434	1.13405	-0.134053
C_0011	β-Ala	2	94.6411	81.43	0.860408	0.139592
C_0016	GABA	2	12.0437	12.3614	1.02638	-0.0263788
C_0017	N,N-Dimethylglycine	2
C_0018	Choline	2	8.83831	7.51524	0.850303	0.149697
C_0019	Ser	2	65.2913	59.6496	0.913592	0.086408
C_0022	Cytosine	2
C_0023	Uracil	2
C_0024	Creatinine	2	3.76241	4.15906	1.10543	-0.105426
C_0025	Pro	2	111.322	116.49	1.04642	-0.046423
C_0027	Betaine	2	38.62	53.0705	1.37417	-0.37417
C_0028	Val	2		23.3946
C_0029	Homoserine	2
C_0030	Thr	2	81.2458	77.2743	0.951118	0.0488824
C_0031	Betaine aldehyde_+H2O	2
C_0033	Cys	2	23.9883	21.3901	0.891686	0.108314
C_0036	Thymine	2
C_0039	Hydroxyproline	2	138.824	122.558	0.882824	0.117176
C_0040	Creatine	2	297.677	256.202	0.860672	0.139328
C_0042	Ile	2	11.5558	14.5975	1.26322	-0.26322
C_0043	Leu	2	15.0735	18.7885	1.24646	-0.246461
C_0044	Asn	2	241.332	222.507	0.921996	0.0780044
C_0045	Ornithine	2	7.51834	2.50304	0.332924	0.667076
C_0047	Asp	2	16.1917	12.4292	0.76763	0.23237
C_0048	Adenine	2
C_0049	Hypoxanthine	2
C_0050	Anthranilic acid	2
C_0051	Tyramine	2	1.27763
C_0056	Spermidine	2
C_0057	Gln	2	3.27278	4.10864	1.2554	-0.255396
C_0058	Lys	2	18.5166	20.4585	1.10487	-0.104872
C_0059	Glu	2	217.936	174.591	0.80111	0.19889
C_0060	Met	2	5.66544	5.99698	1.05852	-0.0585207
C_0062	Guanine	2
C_0063	His	2	9.57123	10.5262	1.09977	-0.0997716
C_0067	Phe	2	6.74782	8.36498	1.23966	-0.239655
C_0069	Arg	2	73.4358	70.1341	0.95504	0.04496
C_0071	Citrulline	2	4.01652	1.75037	0.435793	0.564207
C_0072	Tyr	2	8.56769	8.28016	0.96644	0.0335599
C_0077	Spermine	2
C_0079	Trp	2	1.77383	1.6416	0.925456	0.0745442
C_0081	Carnosine	2
C_0084	Thymidine	2
C_0085	Cytidine	2
C_0086	Uridine	2
C_0088	Adenosine	2
C_0089	Inosine	2
C_0092	Guanosine	2
C_0094	Glutathione (GSSG)_divalent	2	1.70258	1.7991	1.05669	-0.056686
C_0095	Glutathione (GSH)	2	162.33	134.086	0.82601	0.17399
C_0096	S-Adenosylmethionine	2	3.69666	2.76515	0.748013	0.251987
A_0001	Sedoheptulose 7-phosphate	12
A_0002	Glyoxylic acid	12
A_0004	Glycolic acid	12
A_0005	Pyruvic acid	12
A_0007	Lactic acid	12	2443.99	2505.19	1.02504	-0.0250434
A_0009	3-Hydroxybutyric acid	12
A_0010	2-Hydroxybutyric acid	12
A_0011	Fumaric acid	12
A_0012	2-Oxoisovaleric acid	12
A_0014	Succinic acid	12	21.3323	27.64	1.29568	-0.295684
A_0023	Malic acid	12	21.0866	13.876	0.658049	0.341951
A_0028	2-Oxoglutaric acid	12	15.8063	10.6426	0.673312	0.326688
A_0033	Phosphoenolpyruvic acid	12
A_0035	Dihydroxyacetone phosphate	12	14.5005	14.2856	0.985176	0.0148237
A_0036	Glyceraldehyde 3-phosphate	12
A_0038	Glycerol 3-phosphate	12	43.4475	31.1281	0.716454	0.283546
A_0040	cis-Aconitic acid	12	6.55798
A_0041	2-Phosphoglyceric acid	12
A_0042	3-Phosphoglyceric acid	12
A_0043	Citric acid	12	122.88	70.5326	0.573994	0.426006
A_0044	Isocitric acid	12
A_0046	Gluconic acid	12	7.14226	6.22214	0.871174	0.128826
A_0047	Erythrose 4-phosphate	12
A_0051	Ribose 5-phosphate	12	3.33254	4.89889	1.47002	-0.470017
A_0052	Ribulose 5-phosphate	12
A_0053	Fructose 6-phosphate	12
A_0054	Glucose 1-phosphate	12
A_0055	Glucose 6-phosphate	12	4.68301	2.79914	0.597723	0.402277
A_0056	6-Phosphogluconic acid	12
A_0059	dTMP	12
A_0060	CMP	12
A_0061	UMP	12
A_0062	cAMP	12
A_0063	Fructose 1,6-diphosphate	12	11.1584	12.1765	1.09124	-0.0912431
A_0064	cGMP	12
A_0065	AMP	12	5.08709	3.71826	0.730921	0.269079
A_0066	IMP	12
A_0067	GMP	12
A_0069	CoA_divalent	12
A_0070	PRPP	12	22.4083	12.2682	0.547488	0.452512
A_0071	dTDP	12
A_0072	CDP	12
A_0073	UDP	12	4.75129
A_0074	Acetyl CoA_divalent	12
A_0075	Malonyl CoA_divalent	12
A_0076	ADP	12	17.856	10.1226	0.566901	0.433099
A_0077	GDP	12	5.21147
A_0078	dCTP	12
A_0079	dTTP	12
A_0080	CTP	12	15.1054	9.82229	0.650248	0.349752
A_0081	UTP	12	71.1556	42.2378	0.593597	0.406403
A_0082	dATP	12
A_0083	ATP	12	119.983	63.7297	0.531158	0.468842
A_0084	GTP	12	44.8907	24.3408	0.542223	0.457777
A_0089	NAD+	12	37.4359	21.0261	0.561655	0.438345
A_0091	NADP+	12
C_0004	Gly	12	578.849	344.116	0.594483	0.405517
C_0008	Putrescine	12	4.47726	6.14723	1.37299	-0.37299
C_0009	Sarcosine	12
C_0010	Ala	12	124.508	94.0047	0.755007	0.244993
C_0011	β-Ala	12	142.255	84.9291	0.59702	0.40298
C_0016	GABA	12	21.3621	12.6616	0.592713	0.407287
C_0017	N,N-Dimethylglycine	12
C_0018	Choline	12	8.76318	6.88406	0.785567	0.214433
C_0019	Ser	12	17.6898	12.5919	0.711819	0.288181
C_0022	Cytosine	12
C_0023	Uracil	12
C_0024	Creatinine	12	7.3195	4.74856	0.648755	0.351245
C_0025	Pro	12	129.116	99.8392	0.773254	0.226746
C_0027	Betaine	12	78.533	46.9828	0.598255	0.401745
C_0028	Val	12
C_0029	Homoserine	12
C_0030	Thr	12	82.5836	56.9887	0.690073	0.309927
C_0031	Betaine aldehyde_+H2O	12
C_0033	Cys	12	45.7134	30.956	0.677176	0.322824
C_0036	Thymine	12
C_0039	Hydroxyproline	12	204.273	111.898	0.547788	0.452212
C_0040	Creatine	12	413.504	251.139	0.607344	0.392656
C_0042	Ile	12	5.99086	5.39963	0.901311	0.0986887
C_0043	Leu	12	8.01302	7.08547	0.884245	0.115755
C_0044	Asn	12	287.037	162.923	0.567604	0.432396
C_0045	Ornithine	12	1.22771	1.67958	1.36805	-0.368054
C_0047	Asp	12	14.7716	7.11013	0.481337	0.518663
C_0048	Adenine	12
C_0049	Hypoxanthine	12
C_0050	Anthranilic acid	12
C_0051	Tyramine	12	1.29882
C_0056	Spermidine	12
C_0057	Gln	12	4.86795	2.61077	0.536317	0.463683
C_0058	Lys	12	20.7228	14.2514	0.687716	0.312284
C_0059	Glu	12	266.041	134.053	0.503881	0.496119
C_0060	Met	12	4.86352	3.59629	0.739441	0.260559
C_0062	Guanine	12
C_0063	His	12	10.1058	7.27809	0.720192	0.279808
C_0067	Phe	12	5.17688	4.92604	0.951547	0.0484527
C_0069	Arg	12	107.132	63.928	0.596719	0.403281
C_0071	Citrulline	12	1.53896
C_0072	Tyr	12	7.21172	5.99581	0.831398	0.168602
C_0077	Spermine	12
C_0079	Trp	12	1.21015
C_0081	Carnosine	12
C_0084	Thymidine	12
C_0085	Cytidine	12		1.57387
C_0086	Uridine	12
C_0088	Adenosine	12
C_0089	Inosine	12
C_0092	Guanosine	12
C_0094	Glutathione (GSSG)_divalent	12	1.7389	0.929525	0.534547	0.465453
C_0095	Glutathione (GSH)	12	228.837	113.575	0.496313	0.503687
C_0096	S-Adenosylmethionine	12	3.16342	2.11443	0.668399	0.331601
A_0001	Sedoheptulose 7-phosphate	24
A_0002	Glyoxylic acid	24
A_0004	Glycolic acid	24
A_0005	Pyruvic acid	24
A_0007	Lactic acid	24	2898.14	2853.44	0.984573	0.0154266
A_0009	3-Hydroxybutyric acid	24
A_0010	2-Hydroxybutyric acid	24
A_0011	Fumaric acid	24
A_0012	2-Oxoisovaleric acid	24
A_0014	Succinic acid	24	19.6185	23.7078	1.20845	-0.208445
A_0023	Malic acid	24	15.3793	6.51717	0.423763	0.576237
A_0028	2-Oxoglutaric acid	24
A_0033	Phosphoenolpyruvic acid	24
A_0035	Dihydroxyacetone phosphate	24	9.93546	19.8581	1.99871	-0.998707
A_0036	Glyceraldehyde 3-phosphate	24
A_0038	Glycerol 3-phosphate	24	40.5452	18.9918	0.468411	0.531589
A_0040	cis-Aconitic acid	24	7.67148
A_0041	2-Phosphoglyceric acid	24
A_0042	3-Phosphoglyceric acid	24
A_0043	Citric acid	24	104.698	27.5075	0.262732	0.737268
A_0044	Isocitric acid	24
A_0046	Gluconic acid	24	6.38176	5.30303	0.830967	0.169033
A_0047	Erythrose 4-phosphate	24
A_0051	Ribose 5-phosphate	24
A_0052	Ribulose 5-phosphate	24
A_0053	Fructose 6-phosphate	24
A_0054	Glucose 1-phosphate	24
A_0055	Glucose 6-phosphate	24
A_0056	6-Phosphogluconic acid	24
A_0059	dTMP	24
A_0060	CMP	24
A_0061	UMP	24
A_0062	cAMP	24
A_0063	Fructose 1,6-diphosphate	24	7.40769	14.3608	1.93863	-0.938632
A_0064	cGMP	24
A_0065	AMP	24	4.87992
A_0066	IMP	24
A_0067	GMP	24
A_0069	CoA_divalent	24
A_0070	PRPP	24
A_0071	dTDP	24
A_0072	CDP	24
A_0073	UDP	24	5.05684
A_0074	Acetyl CoA_divalent	24
A_0075	Malonyl CoA_divalent	24
A_0076	ADP	24	17.3981	5.64724	0.324589	0.675411
A_0077	GDP	24	4.57784
A_0078	dCTP	24
A_0079	dTTP	24
A_0080	CTP	24	11.6125	5.84323	0.503184	0.496816
A_0081	UTP	24	38.3715	15.7121	0.409473	0.590527
A_0082	dATP	24
A_0083	ATP	24	97.7887	30.618	0.313103	0.686897
A_0084	GTP	24	34.7305	10.8791	0.313242	0.686758
A_0089	NAD+	24	27.8018	9.1217	0.328097	0.671903
A_0091	NADP+	24
C_0004	Gly	24	564.047	166.567	0.295306	0.704694
C_0008	Putrescine	24
C_0009	Sarcosine	24
C_0010	Ala	24	100.975	35.2906	0.349499	0.650501
C_0011	β-Ala	24	156.37	61.8538	0.395561	0.604439
C_0016	GABA	24	24.8039	11.8022	0.47582	0.52418
C_0017	N,N-Dimethylglycine	24
C_0018	Choline	24	7.72366	2.31366	0.299555	0.700445
C_0019	Ser	24	20.283	13.303	0.655869	0.344131
C_0022	Cytosine	24
C_0023	Uracil	24
C_0024	Creatinine	24	7.5771	2.89602	0.382207	0.617793
C_0025	Pro	24	192.751	72.289	0.375037	0.624963
C_0027	Betaine	24	102.953	34.0223	0.330464	0.669536
C_0028	Val	24
C_0029	Homoserine	24
C_0030	Thr	24	76.2762	29.9572	0.392746	0.607254
C_0031	Betaine aldehyde_+H2O	24
C_0033	Cys	24	40.4322	12.9157	0.31944	0.68056
C_0036	Thymine	24
C_0039	Hydroxyproline	24	267.479	63.3594	0.236876	0.763124
C_0040	Creatine	24	376.89	161.222	0.427769	0.572231
C_0042	Ile	24	4.78427	4.25394	0.889152	0.110848
C_0043	Leu	24	7.24368	4.38969	0.606002	0.393998
C_0044	Asn	24	247.04	57.7328	0.233698	0.766302
C_0045	Ornithine	24	3.58294	2.26319	0.631659	0.368341
C_0047	Asp	24	11.5116	4.95059	0.430051	0.569949
C_0048	Adenine	24
C_0049	Hypoxanthine	24
C_0050	Anthranilic acid	24
C_0051	Tyramine	24	1.03978
C_0056	Spermidine	24
C_0057	Gln	24	5.80672	4.42496	0.76204	0.23796
C_0058	Lys	24	29.9946	11.179	0.3727	0.6273
C_0059	Glu	24	148.574	35.5756	0.239446	0.760554
C_0060	Met	24	5.82515	2.36384	0.4058	0.5942
C_0062	Guanine	24
C_0063	His	24	13.2802	4.60682	0.346895	0.653105
C_0067	Phe	24	5.04996	3.35866	0.665086	0.334914
C_0069	Arg	24	181.276	44.7773	0.247012	0.752988
C_0071	Citrulline	24	3.12859
C_0072	Tyr	24	6.19107	4.22305	0.682119	0.317881
C_0077	Spermine	24
C_0079	Trp	24	1.39474
C_0081	Carnosine	24
C_0084	Thymidine	24
C_0085	Cytidine	24
C_0086	Uridine	24
C_0088	Adenosine	24
C_0089	Inosine	24
C_0092	Guanosine	24
C_0094	Glutathione (GSSG)_divalent	24	1.06983
C_0095	Glutathione (GSH)	24	109.439	31.275	0.285776	0.714224
C_0096	S-Adenosylmethionine	24	2.95376	1.71897	0.58196	0.41804
